# Supplementary material for: PhISCS: a combinatorial approach for subperfect tumor phylogeny reconstruction via integrative use of single-cell and bulk sequencing data
Source: Genome Res. 2019 Nov;29(11):1860–77. doi: 10.1101/gr.234435.118 (PMC6836735; doi:10.1101/gr.234435.118)
Supplement: Supplemental Material [file supp_gr.234435.118_Supplemental_Code.zip]

Archive with 156 entries (133 files):
- Supplemental_Code/
- Supplemental_Code/.DS_Store
- __MACOSX/
- __MACOSX/Supplemental_Code/
- __MACOSX/Supplemental_Code/._.DS_Store
- Supplemental_Code/example of simulated data/
- Supplemental_Code/example of simulated data/TEST.doublets
- __MACOSX/Supplemental_Code/example of simulated data/
- __MACOSX/Supplemental_Code/example of simulated data/._TEST.doublets
- Supplemental_Code/example of simulated data/TEST.SC
- __MACOSX/Supplemental_Code/example of simulated data/._TEST.SC
- Supplemental_Code/example of simulated data/TEST.SC.before_FP_FN_NA
- __MACOSX/Supplemental_Code/example of simulated data/._TEST.SC.before_FP_FN_NA
- Supplemental_Code/example of simulated data/TEST.bulk
- __MACOSX/Supplemental_Code/example of simulated data/._TEST.bulk
- Supplemental_Code/example of simulated data/TEST.tree
- __MACOSX/Supplemental_Code/example of simulated data/._TEST.tree
- __MACOSX/Supplemental_Code/._example of simulated data
- Supplemental_Code/code/
- Supplemental_Code/code/PhISCS-I/
- Supplemental_Code/code/PhISCS-I/__init__.py
- __MACOSX/Supplemental_Code/code/
- __MACOSX/Supplemental_Code/code/PhISCS-I/
- __MACOSX/Supplemental_Code/code/PhISCS-I/.___init__.py
- Supplemental_Code/code/PhISCS-I/helperFunctions.py
- __MACOSX/Supplemental_Code/code/PhISCS-I/._helperFunctions.py
- Supplemental_Code/code/PhISCS-I/faridFunctions.py
- __MACOSX/Supplemental_Code/code/PhISCS-I/._faridFunctions.py
- Supplemental_Code/code/PhISCS-I/__main__.py
- __MACOSX/Supplemental_Code/code/PhISCS-I/.___main__.py
- __MACOSX/Supplemental_Code/code/._PhISCS-I
- Supplemental_Code/code/.DS_Store
- __MACOSX/Supplemental_Code/code/._.DS_Store
- Supplemental_Code/code/PhISCS-B-configure
- __MACOSX/Supplemental_Code/code/._PhISCS-B-configure
- Supplemental_Code/code/.gitmodules
- __MACOSX/Supplemental_Code/code/._.gitmodules
- Supplemental_Code/code/README.md
- __MACOSX/Supplemental_Code/code/._README.md
- Supplemental_Code/code/.gitignore
- __MACOSX/Supplemental_Code/code/._.gitignore
- Supplemental_Code/code/PhISCS-B/
- Supplemental_Code/code/PhISCS-B/csp_z3.py
- __MACOSX/Supplemental_Code/code/PhISCS-B/
- __MACOSX/Supplemental_Code/code/PhISCS-B/._csp_z3.py
- Supplemental_Code/code/PhISCS-B/Makefile
- __MACOSX/Supplemental_Code/code/PhISCS-B/._Makefile
- Supplemental_Code/code/PhISCS-B/csp_maxsat.cpp
- __MACOSX/Supplemental_Code/code/PhISCS-B/._csp_maxsat.cpp
- Supplemental_Code/code/PhISCS-B/__init__.py
- __MACOSX/Supplemental_Code/code/PhISCS-B/.___init__.py
- Supplemental_Code/code/PhISCS-B/solvers/
- Supplemental_Code/code/PhISCS-B/solvers/download.txt
- __MACOSX/Supplemental_Code/code/PhISCS-B/solvers/
- __MACOSX/Supplemental_Code/code/PhISCS-B/solvers/._download.txt
- __MACOSX/Supplemental_Code/code/PhISCS-B/._solvers
- Supplemental_Code/code/PhISCS-B/helperFunctions.py
- __MACOSX/Supplemental_Code/code/PhISCS-B/._helperFunctions.py
- Supplemental_Code/code/PhISCS-B/__main__.py
- __MACOSX/Supplemental_Code/code/PhISCS-B/.___main__.py
- __MACOSX/Supplemental_Code/code/._PhISCS-B
- Supplemental_Code/code/measures/
- Supplemental_Code/code/measures/TPTED/
- Supplemental_Code/code/measures/TPTED/Table0/
- Supplemental_Code/code/measures/TPTED/Table0/uniquescript.sh
- __MACOSX/Supplemental_Code/code/measures/
- __MACOSX/Supplemental_Code/code/measures/TPTED/
- __MACOSX/Supplemental_Code/code/measures/TPTED/Table0/
- __MACOSX/Supplemental_Code/code/measures/TPTED/Table0/._uniquescript.sh
- Supplemental_Code/code/measures/TPTED/Table0/ground/
- Supplemental_Code/code/measures/TPTED/Table0/ground/simNo_1-n_100-m_40-s_4-minVAF_0.05-cov_2000-k_0.log
- __MACOSX/Supplemental_Code/code/measures/TPTED/Table0/ground/
- __MACOSX/Supplemental_Code/code/measures/TPTED/Table0/ground/._simNo_1-n_100-m_40-s_4-minVAF_0.05-cov_2000-k_0.log
- Supplemental_Code/code/measures/TPTED/Table0/ground/simNo_1-n_100-m_40-s_4-minVAF_0.05-cov_2000-k_0.SCnoNoise
- __MACOSX/Supplemental_Code/code/measures/TPTED/Table0/ground/._simNo_1-n_100-m_40-s_4-minVAF_0.05-cov_2000-k_0.SCnoNoise
- Supplemental_Code/code/measures/TPTED/Table0/ground/simNo_1-n_100-m_40-s_4-minVAF_0.05-cov_2000-k_0.mutsAtNode
- __MACOSX/Supplemental_Code/code/measures/TPTED/Table0/ground/._simNo_1-n_100-m_40-s_4-minVAF_0.05-cov_2000-k_0.mutsAtNode
- Supplemental_Code/code/measures/TPTED/Table0/ground/simNo_1-n_100-m_40-s_4-minVAF_0.05-cov_2000-k_0.pdf
- __MACOSX/Supplemental_Code/code/measures/TPTED/Table0/ground/._simNo_1-n_100-m_40-s_4-minVAF_0.05-cov_2000-k_0.pdf
- Supplemental_Code/code/measures/TPTED/Table0/ground/simNo_1-n_100-m_40-s_4-minVAF_0.05-cov_2000-k_0.bulk
- __MACOSX/Supplemental_Code/code/measures/TPTED/Table0/ground/._simNo_1-n_100-m_40-s_4-minVAF_0.05-cov_2000-k_0.bulk
- Supplemental_Code/code/measures/TPTED/Table0/ground/simNo_1-n_100-m_40-s_4-minVAF_0.05-cov_2000-k_0.ancMatrix
- __MACOSX/Supplemental_Code/code/measures/TPTED/Table0/ground/._simNo_1-n_100-m_40-s_4-minVAF_0.05-cov_2000-k_0.ancMatrix
- __MACOSX/Supplemental_Code/code/measures/TPTED/Table0/._ground
- Supplemental_Code/code/measures/TPTED/Table0/inferred/
- Supplemental_Code/code/measures/TPTED/Table0/inferred/simNo_1-n_100-m_40-s_4-minVAF_0.05-cov_2000-k_0-fn_0.05-fp_0.0001-na_0.15.SCITE.ancMatrix
- __MACOSX/Supplemental_Code/code/measures/TPTED/Table0/inferred/
- __MACOSX/Supplemental_Code/code/measures/TPTED/Table0/inferred/._simNo_1-n_100-m_40-s_4-minVAF_0.05-cov_2000-k_0-fn_0.05-fp_0.0001-na_0.15.SCITE.ancMatrix
- Supplemental_Code/code/measures/TPTED/Table0/inferred/simNo_1-n_100-m_40-s_4-minVAF_0.05-cov_2000-k_0-fn_0.05-fp_0.0001-na_0.15.ILP.outputMatrixUniqueColumns
- __MACOSX/Supplemental_Code/code/measures/TPTED/Table0/inferred/._simNo_1-n_100-m_40-s_4-minVAF_0.05-cov_2000-k_0-fn_0.05-fp_0.0001-na_0.15.ILP.outputMatrixUniqueColumns
- Supplemental_Code/code/measures/TPTED/Table0/inferred/simNo_1-n_100-m_40-s_4-minVAF_0.05-cov_2000-k_0-fn_0.05-fp_0.0001-na_0.15.SCITE.mutAssignment
- __MACOSX/Supplemental_Code/code/measures/TPTED/Table0/inferred/._simNo_1-n_100-m_40-s_4-minVAF_0.05-cov_2000-k_0-fn_0.05-fp_0.0001-na_0.15.SCITE.mutAssignment
- Supplemental_Code/code/measures/TPTED/Table0/inferred/simNo_1-n_100-m_40-s_4-minVAF_0.05-cov_2000-k_0-fn_0.05-fp_0.0001-na_0.15.Z3.outputMatrixUniqueColumns
- __MACOSX/Supplemental_Code/code/measures/TPTED/Table0/inferred/._simNo_1-n_100-m_40-s_4-minVAF_0.05-cov_2000-k_0-fn_0.05-fp_0.0001-na_0.15.Z3.outputMatrixUniqueColumns
- Supplemental_Code/code/measures/TPTED/Table0/inferred/simNo_1-n_100-m_40-s_4-minVAF_0.05-cov_2000-k_0-fn_0.10-fp_0.0001-na_0.15.Z3.outputMatrixUniqueColumns
- __MACOSX/Supplemental_Code/code/measures/TPTED/Table0/inferred/._simNo_1-n_100-m_40-s_4-minVAF_0.05-cov_2000-k_0-fn_0.10-fp_0.0001-na_0.15.Z3.outputMatrixUniqueColumns
- Supplemental_Code/code/measures/TPTED/Table0/inferred/simNo_1-n_100-m_40-s_4-minVAF_0.05-cov_2000-k_0-fn_0.05-fp_0.0001-na_0.15.SiFiT.ancMatrix
- __MACOSX/Supplemental_Code/code/measures/TPTED/Table0/inferred/._simNo_1-n_100-m_40-s_4-minVAF_0.05-cov_2000-k_0-fn_0.05-fp_0.0001-na_0.15.SiFiT.ancMatrix
- Supplemental_Code/code/measures/TPTED/Table0/inferred/simNo_1-n_100-m_40-s_4-minVAF_0.05-cov_2000-k_0-fn_0.10-fp_0.0001-na_0.15.SiFiT.mutAssignment
- __MACOSX/Supplemental_Code/code/measures/TPTED/Table0/inferred/._simNo_1-n_100-m_40-s_4-minVAF_0.05-cov_2000-k_0-fn_0.10-fp_0.0001-na_0.15.SiFiT.mutAssignment
- Supplemental_Code/code/measures/TPTED/Table0/inferred/simNo_1-n_100-m_40-s_4-minVAF_0.05-cov_2000-k_0-fn_0.05-fp_0.0001-na_0.15.SiFiT.mutAssignment
- __MACOSX/Supplemental_Code/code/measures/TPTED/Table0/inferred/._simNo_1-n_100-m_40-s_4-minVAF_0.05-cov_2000-k_0-fn_0.05-fp_0.0001-na_0.15.SiFiT.mutAssignment
- Supplemental_Code/code/measures/TPTED/Table0/inferred/simNo_1-n_100-m_40-s_4-minVAF_0.05-cov_2000-k_0-fn_0.10-fp_0.0001-na_0.15.SiFiT.ancMatrix
- __MACOSX/Supplemental_Code/code/measures/TPTED/Table0/inferred/._simNo_1-n_100-m_40-s_4-minVAF_0.05-cov_2000-k_0-fn_0.10-fp_0.0001-na_0.15.SiFiT.ancMatrix
- Supplemental_Code/code/measures/TPTED/Table0/inferred/simNo_1-n_100-m_40-s_4-minVAF_0.05-cov_2000-k_0-fn_0.10-fp_0.0001-na_0.15.ILP.outputMatrixUniqueColumns
- __MACOSX/Supplemental_Code/code/measures/TPTED/Table0/inferred/._simNo_1-n_100-m_40-s_4-minVAF_0.05-cov_2000-k_0-fn_0.10-fp_0.0001-na_0.15.ILP.outputMatrixUniqueColumns
- Supplemental_Code/code/measures/TPTED/Table0/inferred/simNo_1-n_100-m_40-s_4-minVAF_0.05-cov_2000-k_0-fn_0.10-fp_0.0001-na_0.15.SCITE.ancMatrix
- __MACOSX/Supplemental_Code/code/measures/TPTED/Table0/inferred/._simNo_1-n_100-m_40-s_4-minVAF_0.05-cov_2000-k_0-fn_0.10-fp_0.0001-na_0.15.SCITE.ancMatrix
- Supplemental_Code/code/measures/TPTED/Table0/inferred/simNo_1-n_100-m_40-s_4-minVAF_0.05-cov_2000-k_0-fn_0.10-fp_0.0001-na_0.15.SCITE.mutAssignment
- __MACOSX/Supplemental_Code/code/measures/TPTED/Table0/inferred/._simNo_1-n_100-m_40-s_4-minVAF_0.05-cov_2000-k_0-fn_0.10-fp_0.0001-na_0.15.SCITE.mutAssignment
- __MACOSX/Supplemental_Code/code/measures/TPTED/Table0/._inferred
- Supplemental_Code/code/measures/TPTED/Table0/unique.R
- __MACOSX/Supplemental_Code/code/measures/TPTED/Table0/._unique.R
- __MACOSX/Supplemental_Code/code/measures/TPTED/._Table0
- Supplemental_Code/code/measures/TPTED/readme.md
- __MACOSX/Supplemental_Code/code/measures/TPTED/._readme.md
- Supplemental_Code/code/measures/TPTED/calcTEDs.py
- __MACOSX/Supplemental_Code/code/measures/TPTED/._calcTEDs.py
- __MACOSX/Supplemental_Code/code/measures/._TPTED
- Supplemental_Code/code/measures/Tree.py
- __MACOSX/Supplemental_Code/code/measures/._Tree.py
- Supplemental_Code/code/measures/CNA.py
- __MACOSX/Supplemental_Code/code/measures/._CNA.py
- Supplemental_Code/code/measures/computeRobinsonFouldsDistance.py
- __MACOSX/Supplemental_Code/code/measures/._computeRobinsonFouldsDistance.py
- Supplemental_Code/code/measures/.DS_Store
- __MACOSX/Supplemental_Code/code/measures/._.DS_Store
- Supplemental_Code/code/measures/README-RobinsonFouldsComputation.txt
- __MACOSX/Supplemental_Code/code/measures/._README-RobinsonFouldsComputation.txt
- Supplemental_Code/code/measures/Mutation.py
- __MACOSX/Supplemental_Code/code/measures/._Mutation.py
- Supplemental_Code/code/measures/myconstants.py
- __MACOSX/Supplemental_Code/code/measures/._myconstants.py
- Supplemental_Code/code/measures/getNewickFormatGrounTruthTree.py
- __MACOSX/Supplemental_Code/code/measures/._getNewickFormatGrounTruthTree.py
- Supplemental_Code/code/measures/labelChangeSiFit.py
- __MACOSX/Supplemental_Code/code/measures/._labelChangeSiFit.py
- Supplemental_Code/code/measures/measures.py
- __MACOSX/Supplemental_Code/code/measures/._measures.py
- Supplemental_Code/code/measures/conflictFreeMatrixToNewick.py
- __MACOSX/Supplemental_Code/code/measures/._conflictFreeMatrixToNewick.py
- Supplemental_Code/code/measures/getNewickFormatOfGroundTruthClonalTree.py
- __MACOSX/Supplemental_Code/code/measures/._getNewickFormatOfGroundTruthClonalTree.py
- Supplemental_Code/code/measures/replaceCellIDsWithSubcloneIDs.py
- __MACOSX/Supplemental_Code/code/measures/._replaceCellIDsWithSubcloneIDs.py
- Supplemental_Code/code/measures/Node.py
- __MACOSX/Supplemental_Code/code/measures/._Node.py
- Supplemental_Code/code/measures/main.py
- __MACOSX/Supplemental_Code/code/measures/._main.py
- Supplemental_Code/code/measures/matricesFunctions.py
- __MACOSX/Supplemental_Code/code/measures/._matricesFunctions.py
- Supplemental_Code/code/measures/variousFunctions.py
- __MACOSX/Supplemental_Code/code/measures/._variousFunctions.py
- __MACOSX/Supplemental_Code/code/._measures
- __MACOSX/Supplemental_Code/._code
- __MACOSX/._Supplemental_Code
