# Supplementary material for: PhISCS: a combinatorial approach for subperfect tumor phylogeny reconstruction via integrative use of single-cell and bulk sequencing data
Source: Genome Res. 2019 Nov;29(11):1860–77. doi: 10.1101/gr.234435.118 (PMC6836735; doi:10.1101/gr.234435.118)
Supplement: Supplemental Material [file supp_gr.234435.118_Supplemental_Code.zip › Supplemental_Code/example of simulated data/TEST.doublets]

-1
7
2
6
-1
8
7
-1
-1
3
6
2
1
7
2
2
2
2
0
3
2
8
2
4
1
4
8
2
1
0
2
1
-1
7
3
2
8
-1
1
0
3
1
2
4
4
4
6
0
4
2
2
-1
-1
-1
-1
3
0
-1
-1
6
0
3
0
5
-1
1
8
7
5
2
8
5
2
6
2
-1
1
2
2
-1
7
2
1
7
0
-1
1
1
-1
0
2
1
6
-1
4
8
-1
5
4
2
