# Supplementary material for: PhISCS: a combinatorial approach for subperfect tumor phylogeny reconstruction via integrative use of single-cell and bulk sequencing data
Source: Genome Res. 2019 Nov;29(11):1860–77. doi: 10.1101/gr.234435.118 (PMC6836735; doi:10.1101/gr.234435.118)
Supplement: Supplemental Material [file supp_gr.234435.118_Supplemental_Code.zip › Supplemental_Code/example of simulated data/TEST.SC]

cellID_mutID	mut0	mut1	mut2	mut3	mut4	mut5	mut6	mut7	mut8	mut9	mut10	mut11	mut12	mut13	mut14	mut15	mut16	mut17	mut18	mut19	mut20	mut21	mut22	mut23	mut24	mut25	mut26	mut27	mut28	mut29	mut30	mut31	mut32	mut33	mut34	mut35	mut36	mut37	mut38	mut39
cell0	0	0	0	0	0	0	0	0	0	0	0	0	0	0	0	0	0	0	0	0	3	0	0	0	0	0	0	0	0	0	0	0	0	0	0	0	0	0	0	0
cell1	0	0	0	0	0	0	0	0	0	0	3	0	0	0	0	0	0	0	0	0	0	0	0	3	0	0	0	0	0	0	0	0	1	1	1	1	1	0	0	0
cell2	0	0	0	0	0	0	3	1	1	1	1	0	0	1	0	0	0	0	0	3	0	0	0	0	0	0	0	0	0	0	0	0	0	0	0	0	0	0	0	0
cell3	1	3	1	1	1	0	0	0	0	3	0	0	0	0	0	0	0	0	0	0	0	0	0	0	0	0	0	0	0	0	1	1	0	0	0	3	0	0	0	0
cell4	0	0	0	0	0	0	0	0	0	0	0	0	0	0	0	0	0	0	0	0	3	3	0	0	0	0	0	0	0	0	0	0	0	0	0	0	0	0	0	0
cell5	1	1	1	1	1	0	3	0	0	0	0	0	0	0	0	0	0	0	0	0	0	0	0	0	0	0	0	0	0	1	0	1	0	0	0	0	0	1	1	1
cell6	0	0	0	0	0	0	3	0	0	0	0	3	0	0	0	0	0	0	0	0	0	0	0	0	0	0	0	0	0	0	0	0	0	1	1	1	1	0	0	0
cell7	0	0	0	0	0	0	0	0	0	0	0	0	0	0	0	0	0	0	0	0	0	0	0	0	0	0	0	0	0	0	3	0	0	0	0	0	0	0	0	0
cell8	0	0	0	0	0	0	0	0	0	0	0	0	0	0	0	0	0	0	0	0	0	0	0	0	0	0	0	0	0	0	0	0	0	3	0	0	0	0	0	3
cell9	3	0	0	0	0	0	1	0	1	3	0	0	0	0	0	1	1	3	0	0	0	0	0	0	0	0	0	0	0	0	0	0	0	0	0	0	0	0	0	0
cell10	1	1	1	1	1	0	3	3	0	0	0	0	0	3	0	0	3	0	0	0	0	0	0	0	0	0	0	0	0	1	1	0	0	0	0	0	0	0	0	0
cell11	0	0	0	0	0	1	1	1	1	1	1	1	0	1	0	0	0	0	0	0	0	0	0	0	0	0	0	0	0	0	0	0	0	0	0	0	0	0	0	0
cell12	0	3	0	0	0	1	1	0	3	0	0	0	0	0	0	0	0	0	0	0	0	0	0	3	0	0	0	0	0	0	0	0	3	3	0	0	0	0	0	0
cell13	0	0	0	0	0	0	0	0	0	0	0	0	0	0	0	0	0	0	0	0	0	0	0	0	0	0	0	0	0	0	0	0	0	1	1	1	3	0	0	0
cell14	0	0	0	0	0	0	1	1	1	1	1	1	1	1	0	0	0	0	0	0	3	0	0	0	0	0	0	0	0	0	0	0	0	0	0	0	0	0	0	0
cell15	0	0	0	0	0	1	3	1	1	1	1	1	0	1	0	0	0	0	0	0	0	0	0	0	0	0	0	0	0	0	0	0	0	0	0	0	0	0	0	0
cell16	0	0	0	0	0	1	0	1	0	1	3	0	1	1	0	0	0	0	0	0	0	0	0	0	0	0	0	0	0	0	0	0	0	0	0	0	0	0	0	0
cell17	0	0	3	0	0	1	1	1	1	0	1	1	1	1	0	0	0	0	3	0	0	0	0	0	0	0	0	3	0	0	0	0	0	0	0	0	0	0	0	0
cell18	1	1	1	1	1	0	0	0	0	0	0	0	0	0	0	0	0	0	0	0	0	0	0	0	0	0	0	0	0	0	0	0	0	0	0	0	0	0	0	0
cell19	0	0	0	0	0	1	1	1	1	0	0	0	0	0	1	1	1	1	1	0	0	0	0	0	0	0	3	3	0	0	3	0	0	0	0	0	0	0	0	0
cell20	0	0	0	0	0	1	3	1	1	1	1	1	1	1	0	0	3	0	0	3	0	0	0	0	0	0	0	0	0	0	0	0	0	0	0	0	0	0	0	0
cell21	1	1	1	0	1	0	0	0	0	0	3	0	0	0	0	0	0	0	0	0	0	0	0	0	0	0	0	0	3	1	1	3	0	0	0	0	0	1	1	1
cell22	0	0	0	0	0	1	1	1	1	0	0	1	1	1	0	0	0	0	0	0	0	0	0	0	0	0	3	0	0	0	0	0	0	0	0	0	0	0	0	0
cell23	0	0	0	0	0	3	1	1	1	1	1	1	1	1	0	0	0	0	0	1	1	1	3	0	0	0	3	0	0	0	0	0	0	0	0	0	0	0	0	3
cell24	0	0	0	0	0	1	1	3	1	0	0	0	0	0	0	0	0	0	0	0	0	0	0	0	0	0	0	0	0	0	0	0	0	0	0	0	0	0	0	0
cell25	0	0	0	0	0	1	3	0	1	1	1	0	3	1	0	0	0	3	0	1	1	1	0	0	0	0	0	0	0	0	0	0	0	0	0	3	0	0	3	0
cell26	0	1	1	1	0	0	0	0	0	0	0	0	0	0	0	0	0	0	3	0	0	0	0	0	0	0	0	0	0	1	1	1	3	0	0	0	0	1	1	1
cell27	0	0	0	0	0	1	1	1	1	1	1	1	1	1	0	0	0	0	0	0	0	0	0	0	0	0	0	0	0	0	3	0	0	0	0	0	0	0	0	0
cell28	0	0	0	0	3	1	1	0	1	0	0	0	0	0	0	0	0	0	0	0	0	0	0	0	0	0	0	0	0	0	0	0	0	0	0	0	0	0	3	0
cell29	1	1	1	1	1	0	0	0	0	0	3	0	0	0	0	3	0	0	0	0	0	0	0	0	0	0	0	0	0	0	0	0	0	0	0	0	0	0	0	0
cell30	0	0	0	0	0	1	1	1	1	0	3	1	1	1	0	0	0	0	0	0	0	0	0	0	0	0	0	3	0	0	0	3	0	0	0	0	0	0	0	0
cell31	0	0	0	0	3	3	1	1	1	0	0	0	0	0	0	0	3	0	0	0	0	3	0	0	0	0	0	0	0	0	0	0	0	0	0	0	0	0	0	0
cell32	0	0	0	0	3	0	0	0	0	0	0	0	0	0	0	0	0	0	0	0	0	0	0	0	3	0	0	0	0	0	0	0	3	0	0	0	0	0	0	0
cell33	0	0	0	0	0	0	0	0	0	0	0	3	0	0	0	0	3	0	0	0	0	0	0	0	0	0	0	0	0	0	0	0	1	1	1	0	1	0	0	0
cell34	0	0	0	0	0	1	1	1	1	0	0	0	0	0	3	1	1	0	1	0	0	3	0	0	0	0	0	3	0	3	0	0	0	0	0	0	0	0	0	0
cell35	0	0	0	0	0	1	1	0	0	1	1	1	1	1	0	0	0	0	0	0	0	0	0	0	0	0	0	0	0	0	0	0	0	3	0	0	0	0	0	0
cell36	1	1	1	1	3	0	0	0	0	0	0	0	0	0	0	0	0	0	0	0	0	0	3	0	0	0	0	0	0	1	1	3	0	0	0	0	0	1	1	1
cell37	0	0	0	0	0	0	0	0	0	0	0	0	0	0	3	0	0	0	0	0	0	0	0	0	3	0	0	0	0	3	0	0	0	0	0	0	0	0	0	0
cell38	0	0	0	0	0	1	0	1	1	0	0	0	0	0	0	0	0	0	0	3	0	0	0	0	0	0	0	0	0	0	0	0	0	0	0	3	0	0	0	3
cell39	1	1	0	1	0	0	0	0	0	0	3	0	0	0	0	0	0	0	0	0	0	0	0	0	0	0	0	0	0	0	0	0	0	0	0	3	0	0	0	0
cell40	0	0	0	0	0	1	1	0	1	0	0	0	3	0	1	1	1	1	1	0	0	3	3	0	0	0	0	0	0	0	0	3	0	0	0	3	0	0	0	0
cell41	0	0	0	0	0	1	1	1	1	0	3	0	0	3	0	0	0	0	0	0	0	0	0	0	0	0	0	0	0	0	0	3	0	0	3	3	0	0	0	0
cell42	0	0	0	0	3	1	1	3	1	1	1	1	0	1	0	0	0	0	0	0	0	0	0	0	0	0	0	0	0	0	0	0	0	0	3	0	0	0	0	0
cell43	0	0	0	0	0	0	1	1	1	1	3	1	1	1	0	0	0	0	0	3	0	1	0	0	0	3	0	0	0	0	0	0	0	0	0	0	0	0	0	0
cell44	0	0	0	0	0	1	1	1	1	1	0	1	3	0	0	0	0	0	0	3	1	1	0	0	0	0	0	0	0	0	0	0	0	3	0	0	0	0	0	0
cell45	0	0	0	0	0	0	1	1	1	1	1	0	1	1	3	0	0	0	0	1	1	0	0	0	0	0	0	0	0	0	0	0	0	0	0	0	0	0	0	3
cell46	1	1	1	1	1	0	0	0	0	0	0	0	0	3	0	0	0	0	0	0	0	0	0	0	0	0	0	0	0	0	1	1	0	0	0	0	0	0	0	0
cell47	0	1	3	1	1	0	0	0	3	0	0	0	0	0	0	0	0	0	0	0	0	0	0	0	0	0	0	0	0	0	0	0	0	0	0	0	0	0	0	0
cell48	0	0	0	0	3	0	0	1	3	1	0	1	1	0	0	0	0	0	0	1	1	1	0	0	0	0	0	0	0	0	0	0	0	0	0	0	0	3	0	0
cell49	0	0	0	0	0	1	1	1	3	1	3	1	1	1	0	0	0	0	0	0	3	0	0	0	0	0	0	0	0	0	0	0	0	0	0	0	0	0	0	0
cell50	0	0	0	0	0	1	1	1	1	1	0	1	1	0	0	0	0	0	0	0	0	0	0	0	0	0	0	0	0	3	0	0	0	0	0	0	0	0	0	3
cell51	0	0	0	3	0	0	0	0	0	0	0	0	0	0	0	0	0	0	0	0	0	0	0	0	0	0	0	3	0	0	0	0	0	0	0	0	0	0	3	0
cell52	0	0	0	3	0	0	0	0	0	0	0	0	0	0	0	0	3	0	0	3	0	0	0	0	0	0	0	0	0	0	0	0	0	0	0	0	0	0	0	0
cell53	0	0	0	0	0	0	0	0	0	0	0	0	0	0	0	0	0	0	0	3	0	0	0	0	3	0	0	0	0	0	0	0	0	0	0	0	0	0	0	0
cell54	0	0	0	0	0	0	0	0	0	0	0	0	0	0	0	0	0	0	0	0	0	0	0	0	0	0	0	0	0	0	0	0	0	0	0	0	3	0	0	0
cell55	0	0	0	0	0	1	1	1	1	0	0	0	0	0	1	1	1	1	1	0	0	0	0	0	0	0	0	0	0	0	0	0	0	0	0	0	0	3	0	0
cell56	0	1	1	1	0	0	0	0	0	0	0	0	0	0	0	0	0	0	0	0	0	0	0	0	0	0	0	0	0	0	0	0	0	0	0	0	0	0	0	0
cell57	0	0	0	0	0	0	0	0	3	0	0	0	0	0	0	0	3	0	0	3	0	0	0	0	0	0	0	0	0	0	0	0	0	0	3	0	0	0	0	0
cell58	0	0	0	0	0	0	0	0	0	0	0	0	0	0	0	0	0	0	0	0	0	0	0	0	0	0	0	0	0	0	0	0	0	0	0	0	0	0	0	0
cell59	1	1	0	1	1	0	0	0	0	0	0	0	0	0	0	0	0	0	0	0	0	0	0	0	0	0	0	0	0	1	1	0	0	0	0	0	0	0	0	0
cell60	1	1	1	1	1	0	0	0	0	0	0	0	0	0	0	0	0	0	0	0	0	0	0	0	0	0	0	0	0	0	0	3	0	0	0	0	0	0	0	0
cell61	0	0	0	0	0	1	1	0	1	0	0	0	0	0	1	1	1	1	3	0	0	0	0	0	0	0	0	0	0	0	0	0	0	0	0	0	3	0	0	0
cell62	1	1	1	0	1	0	0	0	0	0	0	3	0	0	0	0	0	0	3	0	0	0	3	0	0	0	0	0	0	0	0	0	0	0	0	0	0	0	0	0
cell63	0	0	0	0	0	0	1	1	0	0	0	0	0	0	1	1	1	1	1	0	0	0	1	1	0	1	1	1	1	0	0	0	3	0	0	0	0	0	0	0
cell64	0	0	0	3	0	0	0	0	0	3	0	0	0	0	0	0	0	3	0	0	0	0	0	0	0	0	3	0	0	3	0	0	3	0	0	0	0	0	0	0
cell65	0	0	0	0	0	0	0	1	1	0	3	0	0	0	0	0	0	0	0	0	0	0	0	0	0	0	0	0	0	3	0	0	0	0	0	3	0	3	3	0
cell66	1	1	1	0	1	0	0	0	0	0	0	0	0	0	0	0	0	0	0	0	0	0	0	0	0	0	0	0	0	1	1	1	0	0	0	0	0	1	1	1
cell67	0	0	0	0	0	0	0	0	0	0	0	0	0	0	0	0	0	0	0	0	0	0	0	0	0	0	0	0	0	0	0	0	1	0	1	1	1	0	0	0
cell68	0	0	0	0	0	1	1	1	1	0	0	0	0	0	1	1	1	1	1	0	0	3	1	1	1	1	1	0	1	0	0	0	0	0	0	0	0	0	0	0
cell69	0	0	0	0	3	1	1	1	1	1	1	3	1	1	0	0	0	0	0	0	0	0	0	3	0	0	0	0	0	0	0	3	0	0	0	0	0	0	0	0
cell70	1	1	1	1	1	0	0	0	0	0	0	0	0	0	0	0	0	0	0	0	0	0	0	0	0	0	0	0	0	1	0	1	0	0	0	0	0	1	1	1
cell71	0	0	0	3	0	0	1	1	0	0	0	0	0	0	1	0	1	1	1	0	0	0	1	1	1	1	1	1	1	0	0	0	0	0	0	0	0	0	0	0
cell72	0	0	0	0	0	1	1	0	1	1	1	1	1	3	0	0	0	0	0	0	0	0	0	0	0	3	0	0	0	0	0	0	0	0	0	0	0	0	0	0
cell73	1	1	1	1	1	0	0	0	0	0	0	0	0	3	0	0	0	0	0	0	0	0	0	0	0	0	0	0	0	1	3	1	0	0	0	0	0	0	0	0
cell74	0	0	0	0	0	1	1	1	1	1	1	1	1	1	0	0	0	0	0	0	0	0	0	0	0	0	0	0	0	0	0	0	0	0	0	0	0	0	0	0
cell75	0	0	3	3	0	0	0	0	3	0	0	0	0	0	0	0	0	0	0	0	3	0	0	0	0	0	0	0	0	0	0	0	0	0	0	0	0	0	3	0
cell76	0	0	0	3	0	0	1	1	1	0	0	0	0	0	0	0	3	0	0	0	0	0	0	0	0	0	0	0	0	0	0	3	0	0	0	0	0	0	0	0
cell77	0	0	0	0	0	1	1	1	1	1	1	1	1	1	0	0	0	0	0	0	0	0	0	0	0	0	0	0	0	0	0	0	0	0	0	0	0	0	0	0
cell78	0	0	0	0	3	1	1	3	1	0	1	0	1	1	0	3	0	0	0	0	0	0	0	0	0	0	0	0	0	0	0	0	3	0	3	0	0	0	0	0
cell79	0	0	0	0	0	0	0	0	0	0	3	0	0	0	0	0	0	0	0	0	0	0	0	0	0	0	0	0	0	0	0	0	0	0	0	0	0	0	0	3
cell80	0	0	0	0	0	0	0	0	3	0	0	0	0	0	0	0	0	0	0	0	0	0	0	0	0	0	0	0	0	0	0	0	1	1	1	1	1	0	0	0
cell81	0	3	0	0	0	1	1	1	1	1	1	1	1	1	0	0	0	0	0	0	0	0	0	0	0	0	0	0	0	0	0	0	0	0	0	0	3	0	0	0
cell82	0	0	0	0	0	1	1	1	1	0	3	0	0	0	0	0	0	0	3	0	0	0	0	0	0	0	0	0	0	0	0	0	0	0	0	0	0	0	0	0
cell83	0	0	0	0	0	0	0	0	0	0	0	0	0	0	0	0	0	0	0	0	0	0	0	0	0	0	0	0	0	0	0	0	1	1	1	1	1	0	0	0
cell84	0	1	1	1	1	0	0	0	0	0	0	0	0	0	0	0	0	3	0	3	0	0	0	0	0	3	0	0	3	0	0	0	0	0	0	0	0	0	0	0
cell85	0	0	0	0	0	0	0	0	0	0	0	0	3	0	0	0	0	0	0	0	0	0	0	0	0	0	0	0	0	0	0	0	0	0	0	0	0	0	0	0
cell86	0	0	0	0	0	1	1	1	1	0	3	0	0	0	0	0	0	0	0	0	0	0	0	0	0	0	0	0	0	0	0	0	0	0	0	0	0	0	0	0
cell87	3	0	0	0	0	1	1	0	1	0	0	3	0	0	0	0	0	0	0	0	0	0	0	0	0	0	0	0	0	0	0	3	0	0	0	0	0	0	0	0
cell88	0	0	0	0	0	3	0	0	0	0	0	0	3	0	0	0	0	0	3	0	0	0	3	0	0	0	0	0	3	0	0	0	0	0	0	0	0	0	0	0
cell89	1	1	1	0	1	0	0	0	3	0	0	0	0	0	0	0	0	0	0	0	0	0	0	0	0	0	0	0	0	0	0	0	0	0	0	3	0	0	0	0
cell90	0	0	0	3	0	1	1	1	1	1	1	1	1	0	0	0	0	0	0	0	0	0	0	0	0	0	0	0	0	0	0	0	0	0	0	3	0	3	0	0
cell91	0	0	0	3	3	1	1	1	1	0	0	0	0	0	0	0	0	0	0	0	0	0	0	0	0	0	0	0	0	0	0	0	0	0	0	0	0	0	0	0
cell92	1	3	1	1	1	0	0	0	0	0	0	0	0	0	0	0	0	0	0	0	0	3	0	0	0	0	0	0	0	1	1	0	0	0	0	0	0	0	0	0
cell93	3	0	0	3	0	0	0	3	0	0	0	0	0	0	0	0	0	0	0	0	0	0	0	3	0	0	0	0	0	0	0	3	0	0	0	0	0	0	0	0
cell94	0	0	0	0	0	1	1	0	1	1	1	1	1	1	0	0	0	0	0	0	1	1	0	0	0	0	0	3	0	0	0	0	0	0	3	0	0	0	0	0
cell95	1	1	1	1	1	0	0	0	0	0	0	0	0	0	0	0	0	0	0	0	0	0	0	0	0	0	0	0	3	1	1	1	0	0	0	0	0	1	1	1
cell96	0	0	3	0	0	0	0	0	0	0	0	0	0	0	0	0	3	0	0	0	0	0	0	0	0	0	0	0	0	0	0	0	0	0	0	0	0	0	0	0
cell97	3	3	0	0	0	1	1	1	3	0	0	0	0	0	1	0	1	1	1	0	0	0	1	1	1	0	1	1	1	0	0	0	0	0	0	0	0	0	0	0
cell98	0	0	0	0	0	1	1	1	1	1	1	1	1	0	0	0	0	0	0	1	1	1	0	0	0	0	0	0	0	0	0	0	0	0	0	0	0	0	0	0
cell99	0	0	0	0	0	1	1	1	3	1	0	1	1	1	0	0	0	0	0	0	0	0	0	0	0	0	0	0	0	0	0	3	0	0	0	0	3	0	0	0
