# Supplementary material for: PhISCS: a combinatorial approach for subperfect tumor phylogeny reconstruction via integrative use of single-cell and bulk sequencing data
Source: Genome Res. 2019 Nov;29(11):1860–77. doi: 10.1101/gr.234435.118 (PMC6836735; doi:10.1101/gr.234435.118)
Supplement: Supplemental Material [file supp_gr.234435.118_Supplemental_Code.zip › Supplemental_Code/example of simulated data/TEST.bulk]

ID	Chromosome	Position	MutantCount	ReferenceCount	INFO
mut0	1	0	1088	8912	trueNode=0;trueVAF=0.2075;ID=mut0;sampleIDs=S0;
mut1	1	1	1076	8924	trueNode=0;trueVAF=0.2075;ID=mut1;sampleIDs=S0;
mut2	1	2	1066	8934	trueNode=0;trueVAF=0.2075;ID=mut2;sampleIDs=S0;
mut3	1	3	1010	8990	trueNode=0;trueVAF=0.2075;ID=mut3;sampleIDs=S0;
mut4	1	4	1096	8904	trueNode=0;trueVAF=0.2075;ID=mut4;sampleIDs=S0;
mut5	1	5	2621	7379	trueNode=1;trueVAF=0.5219;ID=mut5;sampleIDs=S0;
mut6	1	6	2703	7297	trueNode=1;trueVAF=0.5219;ID=mut6;sampleIDs=S0;
mut7	1	7	2687	7313	trueNode=1;trueVAF=0.5219;ID=mut7;sampleIDs=S0;
mut8	1	8	2621	7379	trueNode=1;trueVAF=0.5219;ID=mut8;sampleIDs=S0;
mut9	1	9	1410	8590	trueNode=2;trueVAF=0.2851;ID=mut9;sampleIDs=S0;
mut10	1	10	1434	8566	trueNode=2;trueVAF=0.2851;ID=mut10;sampleIDs=S0;
mut11	1	11	1471	8529	trueNode=2;trueVAF=0.2851;ID=mut11;sampleIDs=S0;
mut12	1	12	1397	8603	trueNode=2;trueVAF=0.2851;ID=mut12;sampleIDs=S0;
mut13	1	13	1430	8570	trueNode=2;trueVAF=0.2851;ID=mut13;sampleIDs=S0;
mut14	1	14	552	9448	trueNode=3;trueVAF=0.1042;ID=mut14;sampleIDs=S0;
mut15	1	15	557	9443	trueNode=3;trueVAF=0.1042;ID=mut15;sampleIDs=S0;
mut16	1	16	561	9439	trueNode=3;trueVAF=0.1042;ID=mut16;sampleIDs=S0;
mut17	1	17	558	9442	trueNode=3;trueVAF=0.1042;ID=mut17;sampleIDs=S0;
mut18	1	18	497	9503	trueNode=3;trueVAF=0.1042;ID=mut18;sampleIDs=S0;
mut19	1	19	585	9415	trueNode=4;trueVAF=0.1186;ID=mut19;sampleIDs=S0;
mut20	1	20	555	9445	trueNode=4;trueVAF=0.1186;ID=mut20;sampleIDs=S0;
mut21	1	21	603	9397	trueNode=4;trueVAF=0.1186;ID=mut21;sampleIDs=S0;
mut22	1	22	295	9705	trueNode=5;trueVAF=0.0507;ID=mut22;sampleIDs=S0;
mut23	1	23	257	9743	trueNode=5;trueVAF=0.0507;ID=mut23;sampleIDs=S0;
mut24	1	24	238	9762	trueNode=5;trueVAF=0.0507;ID=mut24;sampleIDs=S0;
mut25	1	25	260	9740	trueNode=5;trueVAF=0.0507;ID=mut25;sampleIDs=S0;
mut26	1	26	219	9781	trueNode=5;trueVAF=0.0507;ID=mut26;sampleIDs=S0;
mut27	1	27	254	9746	trueNode=5;trueVAF=0.0507;ID=mut27;sampleIDs=S0;
mut28	1	28	244	9756	trueNode=5;trueVAF=0.0507;ID=mut28;sampleIDs=S0;
mut29	1	29	738	9262	trueNode=6;trueVAF=0.1518;ID=mut29;sampleIDs=S0;
mut30	1	30	707	9293	trueNode=6;trueVAF=0.1518;ID=mut30;sampleIDs=S0;
mut31	1	31	760	9240	trueNode=6;trueVAF=0.1518;ID=mut31;sampleIDs=S0;
mut32	1	32	691	9309	trueNode=7;trueVAF=0.1313;ID=mut32;sampleIDs=S0;
mut33	1	33	626	9374	trueNode=7;trueVAF=0.1313;ID=mut33;sampleIDs=S0;
mut34	1	34	674	9326	trueNode=7;trueVAF=0.1313;ID=mut34;sampleIDs=S0;
mut35	1	35	701	9299	trueNode=7;trueVAF=0.1313;ID=mut35;sampleIDs=S0;
mut36	1	36	666	9334	trueNode=7;trueVAF=0.1313;ID=mut36;sampleIDs=S0;
mut37	1	37	379	9621	trueNode=8;trueVAF=0.0732;ID=mut37;sampleIDs=S0;
mut38	1	38	376	9624	trueNode=8;trueVAF=0.0732;ID=mut38;sampleIDs=S0;
mut39	1	39	357	9643	trueNode=8;trueVAF=0.0732;ID=mut39;sampleIDs=S0;
