# Supplementary material for: PhISCS: a combinatorial approach for subperfect tumor phylogeny reconstruction via integrative use of single-cell and bulk sequencing data
Source: Genome Res. 2019 Nov;29(11):1860–77. doi: 10.1101/gr.234435.118 (PMC6836735; doi:10.1101/gr.234435.118)
Supplement: Supplemental Material [file supp_gr.234435.118_Supplemental_Code.zip › Supplemental_Code/example of simulated data/TEST.tree]

node	parentNode	INFO
-1	NA	frequencies=0.1392683120;sampleIDs=S0;
0	-1	frequencies=0.0557287755;sampleIDs=S0;mutIDs=mut0,mut1,mut2,mut3,mut4
1	-1	frequencies=0.1326296321;sampleIDs=S0;mutIDs=mut5,mut6,mut7,mut8
2	1	frequencies=0.1664701672;sampleIDs=S0;mutIDs=mut9,mut10,mut11,mut12,mut13
3	1	frequencies=0.0535656384;sampleIDs=S0;mutIDs=mut14,mut15,mut16,mut17,mut18
4	2	frequencies=0.1185960580;sampleIDs=S0;mutIDs=mut19,mut20,mut21
5	3	frequencies=0.0506752788;sampleIDs=S0;mutIDs=mut22,mut23,mut24,mut25,mut26,mut27,mut28
6	0	frequencies=0.0785861643;sampleIDs=S0;mutIDs=mut29,mut30,mut31
7	-1	frequencies=0.1312668489;sampleIDs=S0;mutIDs=mut32,mut33,mut34,mut35,mut36
8	6	frequencies=0.0732131248;sampleIDs=S0;mutIDs=mut37,mut38,mut39
