# Supplementary material for: PhISCS: a combinatorial approach for subperfect tumor phylogeny reconstruction via integrative use of single-cell and bulk sequencing data
Source: Genome Res. 2019 Nov;29(11):1860–77. doi: 10.1101/gr.234435.118 (PMC6836735; doi:10.1101/gr.234435.118)
Supplement: Supplemental Material [file supp_gr.234435.118_Supplemental_Code.zip › Supplemental_Code/code/PhISCS-B-configure]

#!/bin/sh

# get submodules
git submodule update --init --recursive

# make z3
(cd PhISCS-B/solvers/z3; ./configure)
(cd PhISCS-B/solvers/z3/build; make)

# make maxhs
# (cd PhISCS-B/solvers/maxhs; make)

# make codes
(cd PhISCS-B; make)
