# Supplementary material for: PhISCS: a combinatorial approach for subperfect tumor phylogeny reconstruction via integrative use of single-cell and bulk sequencing data
Source: Genome Res. 2019 Nov;29(11):1860–77. doi: 10.1101/gr.234435.118 (PMC6836735; doi:10.1101/gr.234435.118)
Supplement: Supplemental Material [file supp_gr.234435.118_Supplemental_Code.zip › Supplemental_Code/code/PhISCS-B/csp_z3.py]

#!/usr/bin/env python
# -*- coding: utf-8 -*-
# ==============================================================================
# Written by : Farid Rashidi
# Modified by: Farid Rashidi
# Last Update: Dec 20, 2018
# ==============================================================================

import numpy as np
import pandas as pd
from datetime import datetime
from itertools import *
import argparse
import os, sys, errno
from helperFunctions import *

def read_data(file):
    df = pd.read_csv(file, sep='\t', index_col=0)
    df = df.replace('?', 3)
    df = df.astype(int)
    return df.values, df.columns


def write_output(outresult, file, inputfile, col_el):
    dfi = pd.read_csv(inputfile, sep='\t', index_col=0)
    df = pd.DataFrame(outresult)
    df = df.add_prefix('mut')
    df.columns = dfi.columns
    df.index = dfi.index
    df.index.name = 'cellID/mutID'
    col_el2 = []
    col_el2[:] = [x - 1 for x in col_el]
    df.drop(dfi.columns[col_el2], axis=1, inplace=True)
    df.to_csv(file, sep='\t')
    return df.values


def read_vafs(file, delta, allow_vaf):
    if allow_vaf==False:
        return [], []
    df = pd.read_table(file)
    m = df.shape[0]
    vaf = []
    for i in range(m):
        vaf.append(float(df[df.columns[5]][i].split(';')[1].replace('trueVAF=','')))
    
    vafP = np.zeros(shape=(m, m)).astype(int)
    vafT = np.zeros(shape=(m, m, m)).astype(int)

    p = q = range(df.shape[0])
    loopP = list(product(p, q))
    for [p, q] in loopP:
        if p != q:
            if (vaf[p]*(1+delta)) >= vaf[q]:
                vafP[p][q] = 1
    
    p = q = t = range(m)
    loopT = list(product(p, q, t))
    for [r, a, b] in loopT:
        if p != q and p != t and q != t:
            if (vaf[p]*(1+delta)) >= (vaf[q]+vaf[t]):
                vafT[p][q][t] = 1
    
    return vafP, vafT


def compare_flips(inp, output, n, m, zeroToOne):
    totalflip = 0
    for i in range(n):
        for j in range(m):
            if zeroToOne:
                if inp[i][j] == 0 and output[i][j] == 1:
                    totalflip = totalflip + 1
            else:
                if inp[i][j] == 1 and output[i][j] == 0:
                    totalflip = totalflip + 1
    return totalflip


def compare_na(inp, output, n, m, twoToZero):
    totalflip = 0
    for i in range(n):
        for j in range(m):
            if twoToZero:
                if inp[i][j] == 3 and output[i][j] == 0:
                    totalflip = totalflip + 1
            else:
                if inp[i][j] == 3 and output[i][j] == 1:
                    totalflip = totalflip + 1
    return totalflip


def check_conflict_free(sol_matrix):
    conflict_free = True
    for p in range(sol_matrix.shape[1]):
        for q in range(p + 1, sol_matrix.shape[1]):
            oneone = False
            zeroone = False
            onezero = False
            for r in range(sol_matrix.shape[0]):
                if sol_matrix[r][p] == -1:
                    return 'NO'
                if sol_matrix[r][p] == 1 and sol_matrix[r][q] == 1:
                    oneone = True
                if sol_matrix[r][p] == 0 and sol_matrix[r][q] == 1:
                    zeroone = True
                if sol_matrix[r][p] == 1 and sol_matrix[r][q] == 0:
                    onezero = True
            if oneone and zeroone and onezero:
                conflict_free = False
    if conflict_free:
        return 'YES'
    else:
        return 'NO'


def getX(i,j):
    return 'X_' + str(i) + '_' + str(j)

def getK(i):
    return 'K_' + str(i)

def getZ(i,j):
    return 'Z_' + str(i) + '_' + str(j)

def getY(i,j):
    return 'Y_' + str(i) + '_' + str(j)

def getB(p,q,a,b):
    return 'B_' + str(p) + '_' + str(q) + '_' + str(a) + '_' + str(b)

def getA(p,q):
    return 'A_' + str(p) + '_' + str(q)


def produce_input(fstr, data, numCells, numMuts, allow_col_elim, fn_weight, fp_weight, w_weight, maxCol, allow_vaf, vafP, vafT):
    file = open(fstr, 'w')
    file.write('(check-sat-using sat)\n')
    for i in range(numCells):
        for j in range(numMuts):
            file.write('(declare-const Y_' + str(i) + '_' + str(j) + ' Bool)\n')

    for p in range(numMuts):
        for q in range(numMuts):
            file.write('(declare-const B_' + str(p) + '_' + str(q) + '_0_1 Bool)\n')
            file.write('(declare-const B_' + str(p) + '_' + str(q) + '_1_0 Bool)\n')
            file.write('(declare-const B_' + str(p) + '_' + str(q) + '_1_1 Bool)\n')

    if allow_col_elim:
        for i in range(numCells):
            for j in range(numMuts):
                file.write('(declare-const X_' + str(i) + '_' + str(j) + ' Bool)\n')
        for j in range(numMuts):
            file.write('(declare-const '+getK(j)+' Bool)\n')
    else:
        K = []

    if allow_vaf:
        for p in range(numMuts):
            for q in range(numMuts):
                file.write('(declare-const '+getA(p,q)+' Bool)\n')

    # Objective
    for i in range(numCells):
        for j in range(numMuts):
            if data[i][j] == 0:
                file.write('(assert-soft '+getY(i,j)+' :weight '+str(np.log(fn_weight/(1-fp_weight)))+')\n')
            elif data[i][j] == 1:
                file.write('(assert-soft '+getY(i,j)+' :weight '+str(np.log((1-fn_weight)/fp_weight))+')\n')

    # Constraint for not allowing removed columns go further than maxCol
    if allow_col_elim:
        for combo in combinations(range(numMuts), maxCol+1):
            temp = '(assert (not (and'
            for i in combo:
                temp = temp + ' ' + getK(i)
            temp = temp + ')))\n'
            file.write(temp)
        
        for i in range(numCells):
            for j in range(numMuts):
                file.write('(assert (or (not '+getY(i,j)+') (not '+getK(j)+') '+getX(i,j)+' ))\n')
                file.write('(assert (or '+getY(i,j)+' (not '+getX(i,j)+') ))\n')
                file.write('(assert (or '+getK(j)+' (not '+getX(i,j)+') ))\n')
                if data[i][j] == 0:
                    file.write('(assert-soft (not '+getK(j)+') :weight '+str(np.log(1-fp_weight))+')\n')
                    file.write('(assert-soft '+getX(i,j)+' :weight '+str(-np.log(fn_weight/(1-fp_weight)))+')\n')
                elif data[i][j] == 1:
                    file.write('(assert-soft (not '+getK(j)+') :weight '+str(np.log(fp_weight))+')\n')
                    file.write('(assert-soft '+getX(i,j)+' :weight '+str(-np.log((1-fn_weight)/fp_weight))+')\n')

    # Constraint for VAFs
    if allow_vaf:
        for p in range(numMuts):
            for q in range(numMuts):
                if p==q:
                    file.write('(assert (= '+getA(p,q)+' false))\n')
                else:
                    file.write('(assert (or (not '+getA(p,q)+') (not '+getA(q,p)+')))\n') #1.a
                    if allow_col_elim:
                        file.write('(assert (or (not (or '+getA(p,q)+' '+getA(q,p)+')) (and (not '
                                            +getK(p)+') (not '+getK(q)+'))))\n') #1.b
                    if vafP[p][q] == 0:
                        file.write('(assert (= '+getA(p,q)+' false))\n') #1.d
                for r in range(numMuts):
                    if p != q and p != r and q != r:
                        if vafT[p][q][r] == 0 and q < r:
                            file.write('(assert (= (and '+getA(p,q)+' '
                            +getA(p,r)+' (not '+getA(q,r)+') (not '+getA(r,q)+')) false))\n') #2
                            

        for t in range(numCells):
            for p in range(numMuts):
                for q in range(numMuts):
                    file.write('(assert (or (not (and '+getA(p,q)+' '+getY(t,q)+')) (and '
                                                    +getA(p,q)+' '+getY(t,p)+')))\n') #1.c


    # Constraint for checking conflict
    for i in range(numCells):
        for p in range(numMuts):
            for q in range(numMuts):
                if p <= q:
                    file.write('(assert (or (not '+getY(i,p)+') (not '+getY(i,q)+') '+getB(p,q,1,1)+'))\n')
                    file.write('(assert (or '+getY(i,p)+' (not '+getY(i,q)+') '+getB(p,q,0,1)+'))\n')
                    file.write('(assert (or (not '+getY(i,p)+')  '+getY(i,q)+' '+getB(p,q,1,0)+'))\n')
                    if allow_col_elim:
                        file.write('(assert (or '+getK(p)+' '+getK(q)+' (not '
                        +getB(p,q,0,1)+') (not '+getB(p,q,1,0)+') (not '+getB(p,q,1,1)+')))\n')
                    else:    
                        file.write('(assert (or (not '+getB(p,q,0,1)+') (not '+getB(p,q,1,0)+') (not '+getB(p,q,1,1)+')))\n')

    file.write('(check-sat)\n')
    file.write('(get-model)\n')
    file.write('(get-objectives)\n')


def exe_command(file, time_out):
    command = str(os.path.dirname(os.path.realpath(__file__)))
    command += '/solvers/z3/build/z3 '
    if time_out > 0:
        command = command + '-t:' + str(time_out) + '000 '
        # command = command + '-T:' + str(time_out) + ' '
    command = command + '-smt2 ' + file + ' > ' + os.path.splitext(file)[0] + '.temp2'
    os.system(command)


def read_ouput(n, m, fstr, allow_col_elim):
    file = open(fstr, 'r')
    lines = file.readlines()
    i = -1
    j = -1
    a = 0
    b = 1
    outresult = -1*np.ones(shape=(n, m)).astype(int)
    col_el = []

    if allow_col_elim:
        for index in range(len(lines)):
            line = lines[index]
            if 'define-fun K' in line:
                next_line = lines[index+1]
                i = line.split(' ')[3].split('_')[1]
                i = int(i)
                if 'true' in next_line:
                    col_el.append(i+1)

    for index in range(len(lines)):
        line = lines[index]
        if 'define-fun Y' in line:
            i = line.split(' ')[3].split('_')[1]
            j = line.split(' ')[3].split('_')[2]
            i = int(i)
            j = int(j)
            next_line = lines[index+1]
            if j+1 in col_el:
                outresult[i][j] = -1
            else:
                if 'true' in next_line:
                    outresult[i][j] = 1
                else:
                    outresult[i][j] = 0
        if 'objectives' in line:
            next_line = lines[index+1]
            try:
                a = float(next_line.split(' ')[4])
                b = float(next_line.split(' ')[5].replace(')))\n',''))
            except:
                pass
            

    return outresult, col_el, -1*a/b


if __name__ == '__main__':
    t0 = datetime.now()
    parser = argparse.ArgumentParser(description='CSP by Z3 solver', add_help=True)
    parser.add_argument('-f', '--file', required = True,
                        type = str,
                        help = 'Input matrix file')
    parser.add_argument('-n', '--fnWeight', required = True,
                        type = float,
                        help = 'Weight for false negative')
    parser.add_argument('-p', '--fpWeight', required = True,
                        type = float,
                        help = 'Weight for false negative')
    parser.add_argument('-w', '--wWeight', default = 0,
                        type = float,
                        help = 'Weight for columns eliminated')
    parser.add_argument('-o', '--outDir', required = True,
                        type = str,
                        help = 'Output directory')
    parser.add_argument('-m', '--maxMut', default = 0,
                        type = int,
                        help = 'Max number mutations to be eliminated [0]')
    parser.add_argument('-t', '--threads', default = 1,
                        type = int,
                        help = 'Number of threads [1]')
    parser.add_argument('-b', '--bulk',
                        type = str,
                        help = 'Bulk sequencing file')
    parser.add_argument('-e', '--delta', default = 0.1,
                        type = float,
                        help = 'Delta in VAF [0.1]')
    parser.add_argument('-T', '--timeout', default = 0,
                        type = int,
                        help = 'Timeout in seconds [0]')
    args = parser.parse_args()

    inFile = args.file
    fn_weight = args.fnWeight
    fp_weight = args.fpWeight
    w_weight = args.wWeight
    outDir = args.outDir
    noisy_data, mutations_names = read_data(inFile)
    row = noisy_data.shape[0]
    col = noisy_data.shape[1]
    logFile = outDir + '/' + os.path.splitext(inFile.split('/')[-1])[0] + '.log'
    if args.timeout is not None:
        timeOut = args.timeout
    else:
        timeOut = 0

    try:
        os.makedirs(outDir)
    except OSError as exc:
        if exc.errno == errno.EEXIST and os.path.isdir(outDir):
            pass
        else:
            raise

    allow_col_elim = False
    maxCol = args.maxMut
    if maxCol == 0:
        allow_col_elim = False
        maxCol = 0
    else:
        allow_col_elim = True

    allow_vaf = False
    vafFile = ''
    vafDelta = 0
    if args.bulk is not None:
        allow_vaf = True
        vafFile = args.bulk
        vafDelta = args.delta

    vafP, vafT = read_vafs(vafFile, vafDelta, allow_vaf)
    log = open(logFile, 'w')
    produce_input(os.path.splitext(logFile)[0] + '.temp1', noisy_data, row, col, allow_col_elim,
                                    fn_weight, fp_weight, w_weight, maxCol, allow_vaf, vafP, vafT)
    
    t1 = datetime.now()
    exe_command(os.path.splitext(logFile)[0] + '.temp1', timeOut)
    total_model = datetime.now()-t1

    output_data, col_el, obj = read_ouput(row, col, os.path.splitext(logFile)[0] + '.temp2', allow_col_elim)
    output_mat = write_output(output_data, os.path.splitext(logFile)[0] + '.CFMatrix', inFile, col_el)
    command = 'rm ' + os.path.splitext(logFile)[0]+'.temp1'
    os.system(command)
    command = 'rm ' + os.path.splitext(logFile)[0]+'.temp2'
    os.system(command)
    total_running = datetime.now()-t0
    
    log.write('COMMAND: "{0}"\n'.format(' '.join(sys.argv)))
    log.write('NUM_CELLS(ROWS): '+str(row)+'\n')
    log.write('NUM_MUTATIONS(COLUMNS): '+str(col)+'\n')
    log.write('FN_WEIGHT: '+str(fn_weight)+'\n')
    log.write('FP_WEIGHT: '+str(fp_weight)+'\n')
    log.write('COLUMN_ELIMINATION_WEIGHT: '+str(w_weight)+'\n')
    log.write('NUM_THREADS: '+str(1)+'\n')
    log.write('MODEL_SOLVING_TIME_SECONDS: '+str('{0:.3f}'.format(total_model.total_seconds()))+'\n')
    log.write('RUNNING_TIME_SECONDS: '+str('{0:.3f}'.format(total_running.total_seconds()))+'\n')
    log.write('IS_CONFLICT_FREE: '+str(check_conflict_free(output_mat))+'\n')
    i = inFile
    o = os.path.splitext(logFile)[0] + '.CFMatrix'
    log.write('LIKELIHOOD: '+ str(get_liklihood(i, o, fn_weight, fp_weight, col_el))+'\n')
    # log.write('LIKELIHOOD: '+ str(whole_obj+costant_obj-obj)+'\n')
    a = compare_flips(noisy_data, output_data, row, col, True)
    b = compare_flips(noisy_data, output_data, row, col, False)
    c = compare_na(noisy_data, output_data, row, col, True)
    d = compare_na(noisy_data, output_data, row, col, False)
    log.write('COL_WEIGHT: '+str(w_weight)+'\n')
    log.write('TOTAL_FLIPS_REPORTED: '+str(a+b+c+d)+'\n')
    log.write('0_1_FLIPS_REPORTED: '+str(a)+'\n')
    log.write('1_0_FLIPS_REPORTED: '+str(b)+'\n')
    log.write('?_0_FLIPS_REPORTED: '+str(c)+'\n')
    log.write('?_1_FLIPS_REPORTED: '+str(d)+'\n')
    log.write('MUTATIONS_REMOVED_UPPER_BOUND: '+str(maxCol)+'\n')
    log.write('MUTATIONS_REMOVED_NUM: '+str(len(col_el))+'\n')
    temp = 'MUTATIONS_REMOVED_ID: '+ ',' . join([str(mutations_names[i-1]) for i in sorted(col_el)])
    log.write(temp+'\n')
    log.write('-----------------------------------\n')
    log.close()
    
