# Supplementary material for: PhISCS: a combinatorial approach for subperfect tumor phylogeny reconstruction via integrative use of single-cell and bulk sequencing data
Source: Genome Res. 2019 Nov;29(11):1860–77. doi: 10.1101/gr.234435.118 (PMC6836735; doi:10.1101/gr.234435.118)
Supplement: Supplemental Material [file supp_gr.234435.118_Supplemental_Code.zip › Supplemental_Code/code/PhISCS-B/Makefile]

CXX      ?= g++
CXXFLAGS  = -O3
LDFLAGS   = 

all: clean-exe csp_maxsat clean

csp_maxsat: csp_maxsat.o
	$(CXX) csp_maxsat.o -o $@ ${LDFLAGS}

clean:
	@rm -f *.o
	
clean-exe:
	@rm -f csp_maxsat
