# Supplementary material for: PhISCS: a combinatorial approach for subperfect tumor phylogeny reconstruction via integrative use of single-cell and bulk sequencing data
Source: Genome Res. 2019 Nov;29(11):1860–77. doi: 10.1101/gr.234435.118 (PMC6836735; doi:10.1101/gr.234435.118)
Supplement: Supplemental Material [file supp_gr.234435.118_Supplemental_Code.zip › Supplemental_Code/code/PhISCS-B/solvers/download.txt]

Please download the most recent ones at https://github.com/sfu-compbio/PhISCS
