# Supplementary material for: PhISCS: a combinatorial approach for subperfect tumor phylogeny reconstruction via integrative use of single-cell and bulk sequencing data
Source: Genome Res. 2019 Nov;29(11):1860–77. doi: 10.1101/gr.234435.118 (PMC6836735; doi:10.1101/gr.234435.118)
Supplement: Supplemental Material [file supp_gr.234435.118_Supplemental_Code.zip › Supplemental_Code/code/measures/TPTED/Table0/uniquescript.sh]

#!/bin/bash

folder=inferred
files="$(find ./${folder} -type f -name '*.conflictFreeMatrix' |sort)"
for f in ${files}
do
	echo "Filename: "$f
	Rscript unique.R $f
done
