# Supplementary material for: PhISCS: a combinatorial approach for subperfect tumor phylogeny reconstruction via integrative use of single-cell and bulk sequencing data
Source: Genome Res. 2019 Nov;29(11):1860–77. doi: 10.1101/gr.234435.118 (PMC6836735; doi:10.1101/gr.234435.118)
Supplement: Supplemental Material [file supp_gr.234435.118_Supplemental_Code.zip › Supplemental_Code/code/measures/TPTED/Table0/ground/simNo_1-n_100-m_40-s_4-minVAF_0.05-cov_2000-k_0.mutsAtNode]

0	Root
1	mut0	mut1	mut2	mut3	mut4	mut5	mut6	mut7	mut8	mut9	mut10	mut11	mut12	mut13	mut14	mut15	mut16	mut17	mut18
2	mut19	mut20	mut21	mut22	mut23	mut24	mut25	mut26	mut27	mut28	mut29
3	mut30	mut31	mut32	mut33	mut34	mut35	mut36	mut37	mut38	mut39
