# Supplementary material for: PhISCS: a combinatorial approach for subperfect tumor phylogeny reconstruction via integrative use of single-cell and bulk sequencing data
Source: Genome Res. 2019 Nov;29(11):1860–77. doi: 10.1101/gr.234435.118 (PMC6836735; doi:10.1101/gr.234435.118)
Supplement: Supplemental Material [file supp_gr.234435.118_Supplemental_Code.zip › Supplemental_Code/code/measures/TPTED/Table0/inferred/simNo_1-n_100-m_40-s_4-minVAF_0.05-cov_2000-k_0-fn_0.05-fp_0.0001-na_0.15.SCITE.mutAssignment]

mut16
mut26
mut11
mut28
mut27
mut29
mut32
mut9
NoMutations
mut20
mut25
mut8
mut6
mut21
mut36
mut23
mut30
mut15
mut7
mut38
mut13
mut37
mut31
mut5
mut39
mut14
mut34
mut12
mut3
mut17
mut0
mut19
mut1
mut18
mut22
mut33
mut24
mut10
mut35
mut4
mut2
