# Supplementary material for: PhISCS: a combinatorial approach for subperfect tumor phylogeny reconstruction via integrative use of single-cell and bulk sequencing data
Source: Genome Res. 2019 Nov;29(11):1860–77. doi: 10.1101/gr.234435.118 (PMC6836735; doi:10.1101/gr.234435.118)
Supplement: Supplemental Material [file supp_gr.234435.118_Supplemental_Code.zip › Supplemental_Code/code/measures/TPTED/Table0/inferred/simNo_1-n_100-m_40-s_4-minVAF_0.05-cov_2000-k_0-fn_0.05-fp_0.0001-na_0.15.Z3.outputMatrixUniqueColumns]

cellID/mutID	mut0,mut1,mut2,mut3,mut4,mut5,mut6,mut7,mut8,mut9,mut10,mut11,mut16,mut17,mut18	mut12	mut13,mut15	mut14	mut19,mut20,mut22,mut25,mut26,mut27,mut28,mut29	mut21	mut23	mut24	mut30,mut38	mut31,mut32,mut33,mut35,mut36,mut37,mut39	mut34
cell0	1	1	1	1	0	0	0	0	0	0	0
cell1	1	1	1	1	1	0	1	1	0	0	0
cell2	1	1	1	1	0	0	0	0	1	1	1
cell3	1	1	1	1	0	0	0	0	0	0	0
cell4	1	1	1	1	0	0	0	0	0	0	0
cell5	1	1	1	1	1	1	1	1	0	0	0
cell6	1	1	1	1	0	0	0	0	0	0	0
cell7	1	1	1	1	1	1	1	1	0	0	0
cell8	1	1	1	1	1	0	1	1	0	0	0
cell9	1	1	1	1	0	0	0	0	0	0	0
cell10	1	1	1	1	0	0	0	0	0	0	0
cell11	1	0	0	0	0	0	0	0	0	0	0
cell12	1	0	0	0	0	0	0	0	0	0	0
cell13	1	1	1	1	1	1	1	1	0	0	0
cell14	1	1	1	1	1	1	1	1	0	0	0
cell15	1	1	1	1	1	1	1	1	0	0	0
cell16	1	1	1	1	1	1	1	1	0	0	0
cell17	1	1	1	1	0	0	0	0	0	0	0
cell18	1	1	1	1	1	1	1	1	0	0	0
cell19	1	1	1	1	1	1	1	1	0	0	0
cell20	1	1	1	1	0	0	0	0	1	1	1
cell21	1	1	1	1	0	0	0	0	0	0	0
cell22	1	0	1	1	0	0	0	0	0	0	0
cell23	1	1	1	1	1	1	1	1	0	0	0
cell24	1	1	1	1	0	0	0	0	0	0	0
cell25	1	1	1	1	0	0	0	0	0	0	0
cell26	1	1	1	1	0	0	0	0	0	0	0
cell27	1	1	1	1	0	0	0	0	0	0	0
cell28	1	1	1	1	1	0	1	1	0	0	0
cell29	1	1	1	1	1	1	1	1	0	0	0
cell30	1	1	1	1	0	0	0	0	1	1	1
cell31	1	1	1	1	0	0	0	0	1	1	0
cell32	1	1	1	1	1	1	1	1	0	0	0
cell33	1	1	1	1	1	1	1	1	0	0	0
cell34	1	1	1	1	0	0	0	0	1	1	1
cell35	1	0	1	1	0	0	0	0	0	0	0
cell36	1	0	1	0	0	0	0	0	0	0	0
cell37	1	1	1	1	0	0	0	0	0	0	0
cell38	1	1	1	1	0	0	0	0	0	0	0
cell39	1	1	1	1	0	0	0	0	0	0	0
cell40	1	1	1	1	1	1	1	1	0	0	0
cell41	1	1	1	1	0	0	0	0	0	0	0
cell42	1	1	1	1	1	1	1	1	0	0	0
cell43	1	1	1	1	0	0	0	0	0	0	0
cell44	1	1	1	1	0	0	0	0	0	0	0
cell45	1	1	1	1	0	0	0	0	1	1	1
cell46	1	1	1	1	1	0	1	1	0	0	0
cell47	1	1	1	1	0	0	0	0	0	0	0
cell48	1	1	1	1	0	0	0	0	0	0	0
cell49	1	1	1	1	0	0	0	0	0	0	0
cell50	1	1	1	1	0	0	0	0	1	1	1
cell51	1	1	1	1	1	1	1	1	0	0	0
cell52	1	1	1	1	1	1	1	1	0	0	0
cell53	1	0	1	1	0	0	0	0	0	0	0
cell54	1	1	1	1	1	1	1	1	0	0	0
cell55	1	1	1	1	0	0	0	0	1	1	1
cell56	1	1	1	1	0	0	0	0	1	1	1
cell57	1	1	1	1	0	0	0	0	0	0	0
cell58	1	1	1	1	0	0	0	0	0	0	0
cell59	1	1	1	1	1	1	1	1	0	0	0
cell60	1	1	1	1	1	1	1	1	0	0	0
cell61	1	1	1	1	1	1	1	1	0	0	0
cell62	1	1	1	1	0	0	0	0	0	0	0
cell63	1	1	1	1	1	1	1	1	0	0	0
cell64	1	1	1	1	0	0	0	0	1	1	1
cell65	1	0	1	0	0	0	0	0	0	0	0
cell66	1	1	1	1	0	0	0	0	0	1	0
cell67	1	1	1	1	1	0	1	1	0	0	0
cell68	1	1	1	1	1	1	1	1	0	0	0
cell69	1	1	1	1	1	1	1	1	0	0	0
cell70	1	1	1	1	0	0	0	0	1	1	1
cell71	1	1	1	1	0	0	0	0	0	0	0
cell72	1	1	1	1	1	1	1	1	0	0	0
cell73	1	1	1	1	0	0	0	0	1	1	0
cell74	1	1	1	1	1	1	1	1	0	0	0
cell75	1	1	1	1	0	0	0	0	0	0	0
cell76	1	1	1	1	1	1	1	1	0	0	0
cell77	1	1	1	1	1	0	0	0	0	0	0
cell78	1	1	1	1	1	1	1	1	0	0	0
cell79	1	1	1	1	0	0	0	0	0	0	0
cell80	1	1	1	1	1	1	1	1	0	0	0
cell81	1	1	1	1	1	1	1	1	0	0	0
cell82	1	1	1	1	0	0	0	0	0	0	0
cell83	1	1	1	1	1	0	0	0	0	0	0
cell84	1	1	1	1	1	1	1	1	0	0	0
cell85	1	1	1	1	1	0	0	1	0	0	0
cell86	1	1	1	1	0	0	0	0	1	1	1
cell87	1	1	1	1	0	0	0	0	0	0	0
cell88	1	1	1	1	0	0	0	0	1	1	1
cell89	1	1	1	1	1	1	1	1	0	0	0
cell90	1	1	1	1	0	0	0	0	0	0	0
cell91	1	1	1	1	1	1	1	1	0	0	0
cell92	1	1	1	1	1	1	1	1	0	0	0
cell93	1	0	1	1	0	0	0	0	0	0	0
cell94	1	1	1	1	0	0	0	0	0	0	0
cell95	1	1	1	1	0	0	0	0	0	0	0
cell96	1	1	1	1	0	0	0	0	0	0	0
cell97	1	1	1	1	1	1	1	1	0	0	0
cell98	1	0	1	1	0	0	0	0	0	0	0
cell99	1	1	1	1	0	0	0	0	1	1	1
