# Supplementary material for: PhISCS: a combinatorial approach for subperfect tumor phylogeny reconstruction via integrative use of single-cell and bulk sequencing data
Source: Genome Res. 2019 Nov;29(11):1860–77. doi: 10.1101/gr.234435.118 (PMC6836735; doi:10.1101/gr.234435.118)
Supplement: Supplemental Material [file supp_gr.234435.118_Supplemental_Code.zip › Supplemental_Code/code/measures/TPTED/Table0/inferred/simNo_1-n_100-m_40-s_4-minVAF_0.05-cov_2000-k_0-fn_0.05-fp_0.0001-na_0.15.SiFiT.ancMatrix]

1	0	0	0	0	0	0	0	0	0
0	1	0	0	0	0	0	0	0	0
1	1	1	1	1	1	1	1	1	0
0	0	0	1	0	1	1	0	0	0
0	0	0	0	1	0	0	1	1	0
0	0	0	0	0	1	1	0	0	0
0	0	0	0	0	0	1	0	0	0
0	0	0	0	0	0	0	1	1	0
0	0	0	0	0	0	0	0	1	0
1	1	1	1	1	1	1	1	1	1
