# Supplementary material for: PhISCS: a combinatorial approach for subperfect tumor phylogeny reconstruction via integrative use of single-cell and bulk sequencing data
Source: Genome Res. 2019 Nov;29(11):1860–77. doi: 10.1101/gr.234435.118 (PMC6836735; doi:10.1101/gr.234435.118)
Supplement: Supplemental Material [file supp_gr.234435.118_Supplemental_Code.zip › Supplemental_Code/code/measures/TPTED/Table0/inferred/simNo_1-n_100-m_40-s_4-minVAF_0.05-cov_2000-k_0-fn_0.10-fp_0.0001-na_0.15.SiFiT.mutAssignment]

mut0,mut1,mut7,mut8,mut11,mut12,mut13,mut15,mut16,mut18
mut2
mut3,mut5,mut9,mut17
mut4
mut6
mut10
mut14
mut19,mut26,mut27,mut28
mut20
mut21,mut24
mut22
mut23
mut25
mut29
mut30,mut31,mut32,mut33,mut34,mut35,mut36,mut38,mut39
mut37
NoMutations
