# Supplementary material for: PhISCS: a combinatorial approach for subperfect tumor phylogeny reconstruction via integrative use of single-cell and bulk sequencing data
Source: Genome Res. 2019 Nov;29(11):1860–77. doi: 10.1101/gr.234435.118 (PMC6836735; doi:10.1101/gr.234435.118)
Supplement: Supplemental Material [file supp_gr.234435.118_Supplemental_Code.zip › Supplemental_Code/code/measures/TPTED/Table0/inferred/simNo_1-n_100-m_40-s_4-minVAF_0.05-cov_2000-k_0-fn_0.10-fp_0.0001-na_0.15.SCITE.mutAssignment]

mut14
mut34
mut24
mut0
mut3
mut18
mut12
mut23
mut36
mut32
mut11
mut5
mut13
mut10
NoMutations
mut16
mut15
mut19
mut22
mut27
mut4
mut39
mut25
mut28
mut38
mut2
mut30
mut37
mut26
mut21
mut17
mut9
mut31
mut7
mut33
mut20
mut29
mut8
mut6
mut35
mut1
