# Supplementary material for: PhISCS: a combinatorial approach for subperfect tumor phylogeny reconstruction via integrative use of single-cell and bulk sequencing data
Source: Genome Res. 2019 Nov;29(11):1860–77. doi: 10.1101/gr.234435.118 (PMC6836735; doi:10.1101/gr.234435.118)
Supplement: Supplemental Material [file supp_gr.234435.118_Supplemental_Code.zip › Supplemental_Code/code/measures/TPTED/readme.md]

Required Python 2.7 Packages: ete2, apted, munkres

User can install them by typing following commands:
pip install ete2
pip install apted
pip install munkres

Folder Structure:
Under main folder (TPTED) there is another folder named Table0 which has further two folders inside it named ground and inferred. groundfolder contains ground truth trees and inferred folder contains results from CSP, ILP, SCITE and SiFit. Note that results of CSP and ILP are in unique-column-matrix format whereas results of SCITE and SiFit are in ancestry matrix format. Note that it is easy to find assigned mutations files by changing extension of ancestry matrix files of SCITE and SiFit.

Type following command to run TPTED and output will be saved in a file named 'Table0-TPTED-distance-PhISCS.txt' 

$ python calcTEDs.py Table0/ground/simNo_1-n_100-m_40-s_4-minVAF_0.05-cov_2000-k_0.ancMatrix

If user wants to run specific inferred unique column matrix for a ground truth matrix, then type the following command:

$ python calcTEDs.py Table0/ground/simNo_1-n_100-m_40-s_4-minVAF_0.05-cov_2000-k_0.ancMatrix Table0/inferred/simNo_1-n_100-m_40-s_4-minVAF_0.05-cov_2000-k_0-fn_0.10-fp_0.0001-na_0.15.ILP.outputMatrixUniqueColumns
