# Supplementary material for: PhISCS: a combinatorial approach for subperfect tumor phylogeny reconstruction via integrative use of single-cell and bulk sequencing data
Source: Genome Res. 2019 Nov;29(11):1860–77. doi: 10.1101/gr.234435.118 (PMC6836735; doi:10.1101/gr.234435.118)
Supplement: Supplemental Material [file supp_gr.234435.118_Supplemental_Code.zip › Supplemental_Code/code/measures/TPTED/calcTEDs.py]

import os
import sys
from sets import Set
import Queue
from ete2 import Tree as TREE
import re
import numpy
from munkres import Munkres, make_cost_matrix

DIFFERENT_LINEAGES  = 0
ANCESTOR_DESCENDANT = 1
DESCENDANT_ANCESTOR = 2
SAME_NODE	    = 3 

class Tree:
	def __init__(self, ancMatrix):
		self.treeSize = len(ancMatrix)
		self.ancMatrix = [[ancMatrix[row][column] for column in range(self.treeSize)] for row in range(self.treeSize)]
		self.nodeLabels = ["" for i in range(self.treeSize)]
		self.nodeFreqs = [-1 for i in range(self.treeSize)]
		self.edgeLabels = ["" for i in range(self.treeSize)]
		self.additionalINFO = ""
		self.mutationsAtNode  = [[] for i in range(self.treeSize)]
		self.parent = [-1 for i in range(self.treeSize-1)]

	
	def addMutationToNode(self, mutID, nodeID):
		assert nodeID >=0 and nodeID < self.treeSize, "In function addMutationToNode value of nodeID out of [0, treeSize) interval"
		assert (mutID in self.mutationsAtNode[nodeID]) == False, "In function addMutationToNode mutation with ID " + mutID + " already exists at node " + nodeID
		self.mutationsAtNode[nodeID].append(mutID)

	def getAllMutIDs(self):
		mutIDs = []
		for node in range(self.treeSize):
			for mutID in self.mutationsAtNode[node]:
				mutIDs.append(mutID)
		return mutIDs

	def getSize(self):
		return self.treeSize

	def getNodeOfMutation(self, mutID):
		for i in range(self.treeSize):
			if mutID in self.mutationsAtNode[i]:
				return i
		print("Error in function getNodeOfMutation in class Tree. There does not exist mutation " + mutID)
		sys.exit(2)
	
	def getMutationsAtNode(self, nodeID):
		return self.mutationsAtNode[nodeID]
		
	def getMutationsAncestryRelation(self, mut1, mut2):
		node1 = -1
		node2 = -1
		for node in range(self.treeSize):
			if mut1 in self.mutationsAtNode[node]:
				assert node1 == -1, "Error in Tree class function getMutationsAncestryRelation. Mutation " + mut1 + " present at multiple nodes"
				node1 = node
			if mut2 in self.mutationsAtNode[node]:
				assert node2 == -1, "Error in Tree class function getMutationsAncestryRelation. Mutation " + mut2 + " present at multiple nodes"
				node2 = node
		
		assert node1 != -1, "Error in Tree class function getMutationsAncestryRelation. Mutation " + mut1 + " not found in the tree."
		assert node2 != -1, "Error in Tree class function getMutationsAncestryRelation. Mutation " + mut2 + " not found in the tree."
	
		if node1 == node2:
			return SAME_NODE
		elif self.ancMatrix[node1][node2] == 1:
			return ANCESTOR_DESCENDANT
		elif self.ancMatrix[node2][node1] == 1:
			return DESCENDANT_ANCESTOR
		elif self.ancMatrix[node1][node2] == 0 and self.ancMatrix[node2][node1] == 0:
			return DIFFERENT_LINEAGES
		else:
			print("ERROR in function getMutationsAncestryRelation. Nothing returned. Exiting.")
			sys.exit(2)
	

	def addStringToNodeLabel(self, strToAdd, nodeID):
		assert nodeID >=0 and nodeID < self.treeSize, "In function addStringToNodeLabel value of nodeID out of [0, treeSize) interval"
		currentLabel = self.nodeLabels[nodeID]
		updatedLabel = currentLabel
		if len(currentLabel) - currentLabel.rfind("\n") + len(strToAdd)> 15:
			updatedLabel += "\n"
		updatedLabel += strToAdd
		self.nodeLabels[nodeID] = updatedLabel


	def addStringToEdgeLabel(self, strToAdd, nodeID):
		MAX_LABEL_LENGTH = 25
		assert nodeID >=0 and nodeID < self.treeSize, "In function addStringToNodeLabel value of nodeID out of [0, treeSize) interval"
		currentLabel = self.edgeLabels[nodeID]
		updatedLabel = currentLabel
		if len(currentLabel) - currentLabel.rfind("\n") + len(strToAdd)> MAX_LABEL_LENGTH:
			updatedLabel += "\n"
		updatedLabel += strToAdd
		self.edgeLabels[nodeID] = updatedLabel


	def assignMutVAFsAsNodeLabels(self, bulkMutations):
		for node in range(self.treeSize):
			for mutID in self.mutationsAtNode[node]:
				self.addStringToNodeLabel(floatToStr(bulkMutations[mutID].getVAF()), node)


	def printTree(self, pathOutputFile):
		outputFile = open(pathOutputFile, "w")
		row_column_heads = [""] * self.treeSize
		for i in range(self.treeSize):
			headString = ""
			for mut in self.mutationsAtNode[i]:
				headString += str(mut) + ","
			headString = headString.rstrip(",")
			row_column_heads[i] = headString
		
		outputFile.write("mutsAtNode/mutsAtNode")
		for col in range(self.treeSize):
			if row_column_heads[col] == "":
				row_column_heads[col] = "No_MUT_(ROOT)"
			outputFile.write("\t" + row_column_heads[col])
		outputFile.write("\n")

		for row in range(self.treeSize): 
			#print(str(self.ancMatrix[row][row]))
			outputFile.write(row_column_heads[row])
			for col in range(self.treeSize):
				outputFile.write("\t" + str(self.ancMatrix[row][col]))
			outputFile.write("\n")
		outputFile.close()


# Below conflict free matrix is supposed to have unique columns, exactly as I described in one e-mails from today.


def readConflictFreeMatrix(pathConflictFreeMatrix):
	assert os.path.exists(pathConflictFreeMatrix), "In function readConflictFreeMatrix there does not exist file " + pathConflictFreeMatrix
	matrixFile = open(pathConflictFreeMatrix)
	conflictFreeMatrix = []
	matrixFile.readline() #header line
	for line in matrixFile.readlines():
		conflictFreeMatrix.append([int(x) for x in line.strip().split()[1:]])
	matrixFile.close()
	return conflictFreeMatrix


def readMutIDsConflictFreeMatrix(pathConflictFreeMatrix):
	assert os.path.exists(pathConflictFreeMatrix), "There does not exist file " + pathConflictFreeMatrix + ". Function readMutIDSConflictFreeMatrix"
	matrixFile = open(pathConflictFreeMatrix)
	mutIDs = matrixFile.readline().strip().split()[1:]
	matrixFile.close()
	return mutIDs

def readAncestryMatrix(pathConflictFreeMatrix):
	assert os.path.exists(pathConflictFreeMatrix), "In function readAncestryMatrix there does not exist file " + pathConflictFreeMatrix
	matrixFile = open(pathConflictFreeMatrix)
	ancestryMatrix = []
	#matrixFile.readline() #header line
	for line in matrixFile.readlines():
		ancestryMatrix.append([int(x) for x in line.strip().split()])
	matrixFile.close()
	return ancestryMatrix
	
def readMutIDsAncestryMatrix(pathConflictFreeMatrix):
	assert os.path.exists(pathConflictFreeMatrix), "There does not exist file " + pathConflictFreeMatrix + ". Function readMutIDsAncestryMatrix"
	matrixFile = open(pathConflictFreeMatrix)
	mutIDs = []
	for line in matrixFile.readlines():
		mutIDs.append(line.strip('\n'))
	matrixFile.close()
	return mutIDs

def conflictFreeMatrixToAncMatrix(conflictFreeMatrix):
	n=len(conflictFreeMatrix[0]) # numMutations
	m=len(conflictFreeMatrix)    # numCells
	ancMatrix = [[0 for column in range(n)] for row in range(n)]

	for mut1 in range(n):
		for mut2 in range(n):
			counts = [[0 for i in range(2)] for j in range(2)]
			for cell in range(m):
				counts[conflictFreeMatrix[cell][mut1]][conflictFreeMatrix[cell][mut2]] += 1
			if counts[1][1] >0 and counts[1][0] == 0 and counts[0][1] == 0:
				ancMatrix[mut1][mut2] = 1
			elif counts[1][1] == 0:
				continue
			elif counts[1][0] >= 1 and counts[0][1] == 0:
				ancMatrix[mut1][mut2] = 1
			elif counts[1][0] == 0 and counts[0][1] >= 1:
				ancMatrix[mut2][mut1] = 1
			else:
				print("ERROR in function conflictFreeMatrixToAncMatrix for columns " + str(mut1) + " and " + str(mut2))
				for i in range(2):
					for j in range(2):
						print("Counts[" + str(i) + "," + str(j) + "]=" + str(counts[i][j]))
				print(" ")

	# below we add root to our tree
	for i in range(n):
		ancMatrix[i].append(0)
	ancMatrix.append([1 for i in range(n+1)])
	return ancMatrix	
					
def mutationsToRemove(mutIDs1, mutIDs2):
	mutToRemove = []
	sepMutIDs1 = []
	for i in range(len(mutIDs1)):
		for j in mutIDs1[i].split(","):
			sepMutIDs1.append(j) 
	sepMutIDs2 = []
	for i in range(len(mutIDs2)):
		for j in mutIDs2[i].split(","):
			sepMutIDs2.append(j) 
	for i in sepMutIDs1:
		if i not in sepMutIDs2:
			mutToRemove.append(i)
	for i in sepMutIDs2:
		if i not in sepMutIDs1:
			mutToRemove.append(i)
			
	return mutToRemove
	  
def constructTreeFromConflictFreeMatrix(pathConflictFreeMatrix, removeMuts):
	assert os.path.exists(pathConflictFreeMatrix), "In function constructTreeFromConflictFreeMatrix file " + pathConflictFreeMatrix + "does not exist"
	mutIDs = readMutIDsConflictFreeMatrix(pathConflictFreeMatrix) #mutID[i] contains mutations assigned to node i
	#print len(mutIDs),'Org:', mutIDs	
	colToRemove = []
	for i in removeMuts:
		for j in range(len(mutIDs)):
			tmp = mutIDs[j].split(",")
			for M in tmp:	
				if i == M:
					if len(mutIDs[j].split(",")) == 1:
						colToRemove.append(j)
						mutations = mutIDs[j].split(",")
						if i in mutations:
							mutations.remove(i)
						mutIDs[j] = ",".join(mutations)
					elif len(mutIDs[j].split(",")) > 1:
						mutations = mutIDs[j].split(",")
						if i in mutations:
							mutations.remove(i)
						mutIDs[j] = ",".join(mutations)
	while '' in mutIDs:
		mutIDs.remove('')
	conflictFreeMatrix = readConflictFreeMatrix(pathConflictFreeMatrix)
	colToRemove = sorted(colToRemove)
	#print removeMuts
	#print colToRemove
	#print 'Col Remove:',colToRemove
	for i in colToRemove:
		for j in conflictFreeMatrix:
			del j[i]
		colToRemove[:] = [ind - 1 for ind in colToRemove]
	#print len(mutIDs),'Later:', mutIDs	
	ancMatrix = conflictFreeMatrixToAncMatrix(conflictFreeMatrix)	
	T = Tree(ancMatrix)
	for nodeID in range(len(mutIDs)):
		for mutID in mutIDs[nodeID].split(","):
			T.addMutationToNode(mutID, nodeID)
			T.addStringToEdgeLabel(mutID + ", ", nodeID)
	return T

def readMutIDsAncestryMatrixCSPILP(pathConflictFreeMatrix):
	assert os.path.exists(pathConflictFreeMatrix), "There does not exist file " + pathConflictFreeMatrix + ". Function readMutIDsAncestryMatrix"
	matrixFile = open(pathConflictFreeMatrix)
	mutIDs = []
	for line in matrixFile.readlines():
		tmp = line.strip('\n').split()[1:]
		mutIDs.append(','.join(tmp))
	matrixFile.close()
	return mutIDs

def constructTreeFromAncestryMatrixCSPILP(pathConflictFreeMatrix, removeMuts):
	assert os.path.exists(pathConflictFreeMatrix), "In function constructTreeFromAncestryMatrixSCITESiFiT file " + pathConflictFreeMatrix + "does not exist"
	ancMatrix = readAncestryMatrix(pathConflictFreeMatrix)	
	mfile = pathConflictFreeMatrix.split('.ancMatrix')
	mfile1 = mfile[0] + '.mutsAtNode'
	mutIDs = readMutIDsAncestryMatrixCSPILP(mfile1) #mutID[i] contains mutations assigned to node i
	#print mutIDs
	index = mutIDs.index("Root")
	del ancMatrix[index]
	for x in ancMatrix:
		del x[index]
	del mutIDs[index]

	colToRemove = []
	for i in removeMuts:
		for j in range(len(mutIDs)):
			tmp = mutIDs[j].split(",")
			for M in tmp:	
				if i == M:
					if len(mutIDs[j].split(",")) == 1:
						colToRemove.append(j)
						mutations = mutIDs[j].split(",")
						if i in mutations:
							mutations.remove(i)
						mutIDs[j] = ",".join(mutations)
					elif len(mutIDs[j].split(",")) > 1:
						mutations = mutIDs[j].split(",")
						if i in mutations:
							mutations.remove(i)
						mutIDs[j] = ",".join(mutations)
	while '' in mutIDs:
		mutIDs.remove('')
		
	colToRemove = sorted(colToRemove)
	#print 'ColRow Remove:',colToRemove
	for i in colToRemove:
		del ancMatrix[i]
		for j in ancMatrix:
			del j[i]
		colToRemove[:] = [ind - 1 for ind in colToRemove]
	for i in range(len(mutIDs)):
		ancMatrix[i].append(0)
	ancMatrix.append([1 for i in range(len(mutIDs)+1)])
	
	T = Tree(ancMatrix)
	for nodeID in range(len(mutIDs)):
		for mutID in mutIDs[nodeID].split(","):
			T.addMutationToNode(mutID, nodeID)
			T.addStringToEdgeLabel(mutID + ", ", nodeID)
	return T
	
def constructTreeFromAncestryMatrixSCITESiFiT(pathConflictFreeMatrix, removeMuts):
	assert os.path.exists(pathConflictFreeMatrix), "In function constructTreeFromAncestryMatrixSCITESiFiT file " + pathConflictFreeMatrix + "does not exist"
	ancMatrix = readAncestryMatrix(pathConflictFreeMatrix)	
	mfile = pathConflictFreeMatrix.split('.ancMatrix')
	mfile1 = mfile[0] + '.mutAssignment'
	mutIDs = readMutIDsAncestryMatrix(mfile1) #mutID[i] contains mutations assigned to node i
	
	index = mutIDs.index("NoMutations")
	del ancMatrix[index]
	for x in ancMatrix:
		del x[index]
	del mutIDs[index]

	colToRemove = []
	for i in removeMuts:
		for j in range(len(mutIDs)):
			tmp = mutIDs[j].split(",")
			for M in tmp:	
				if i == M:
					if len(mutIDs[j].split(",")) == 1:
						colToRemove.append(j)
						mutations = mutIDs[j].split(",")
						if i in mutations:
							mutations.remove(i)
						mutIDs[j] = ",".join(mutations)
					elif len(mutIDs[j].split(",")) > 1:
						mutations = mutIDs[j].split(",")
						if i in mutations:
							mutations.remove(i)
						mutIDs[j] = ",".join(mutations)
	while '' in mutIDs:
		mutIDs.remove('')
		
	colToRemove = sorted(colToRemove)
	#print 'ColRow Remove:',colToRemove
	for i in colToRemove:
		del ancMatrix[i]
		for j in ancMatrix:
			del j[i]
		colToRemove[:] = [ind - 1 for ind in colToRemove]
	for i in range(len(mutIDs)):
		ancMatrix[i].append(0)
	ancMatrix.append([1 for i in range(len(mutIDs)+1)])
	
	T = Tree(ancMatrix)
	for nodeID in range(len(mutIDs)):
		for mutID in mutIDs[nodeID].split(","):
			T.addMutationToNode(mutID, nodeID)
			T.addStringToEdgeLabel(mutID + ", ", nodeID)
	return T


def assertMutIDsIdentity(tree1, tree2):
	#print tree1.getAllMutIDs()
	#print tree2.getAllMutIDs()
	if Set(tree1.getAllMutIDs()) != Set(tree2.getAllMutIDs()):
		print("Error in function identicalMutIDs. Mutation IDs in trees provided are not identical.")
		print(str(tree1.getAllMutIDs()))
		print(str(tree2.getAllMutIDs()))
		sys.exit(2)
		
def pathFromAncToDesc(nodeAnc, nodeDesc, resultTree):
	nodeWiseSum = []
	for i in range(len(resultTree.ancMatrix)):
		nodeWiseSum.append(sum(resultTree.ancMatrix[i]))
	ancestryMatrix = numpy.copy(resultTree.ancMatrix)
	ancestorsAnc = [row[nodeAnc] for row in ancestryMatrix]
	ancestorsDesc = [row[nodeDesc] for row in ancestryMatrix]
	ancestors = []
	for i in range(len(ancestorsDesc)):
		ancestors.append(ancestorsDesc[i] - ancestorsAnc[i])
	ancestors[nodeAnc] = 1
	probablePath =[]
	probableSum = []
	#print ancestors
	for i in range(len(nodeWiseSum)):
		if ancestors[i] == 1:
			probablePath.append(i)
			probableSum.append(nodeWiseSum[i])
	sortedNodeWiseSum = sorted(probableSum, reverse = True)
	path = []
	for i in range(len(probablePath)):
		path.append(probablePath[probableSum.index(sortedNodeWiseSum[i])])
	return path

def constructAdjacentMatrixOld(resultTreeanc):
	nodeWiseSum = []
	for i in range(len(resultTreeanc.ancMatrix)):
		nodeWiseSum.append(sum(resultTreeanc.ancMatrix[i]))
	pseudoAdjMat = numpy.copy(resultTreeanc.ancMatrix)
	isTree = 0;
	for i in range(len(pseudoAdjMat)):
		pseudoAdjMat[i][i] = 0
	while(not isTree):
		minValue = min(nodeWiseSum)
		minIndexes = [i for i, j in enumerate(nodeWiseSum) if j == minValue]	
		for i in minIndexes:
			nodeWiseSum[i] = 999999
		minValueP = min(nodeWiseSum)
		minParent = [i for i, j in enumerate(nodeWiseSum) if j == minValueP]
		if sum(nodeWiseSum) == 999999 * len(nodeWiseSum) or len(minParent) == len(nodeWiseSum):
			isTree = 1	
			break
		#print minIndexes, minParent
		for anc in minParent:
			for desc in range(len(pseudoAdjMat)):
				if pseudoAdjMat[anc][desc] == 1:
					#print 'AD pair', anc, desc
					for k in range(len(pseudoAdjMat)):
						if pseudoAdjMat[k][desc] == 1 and k != anc:
							pseudoAdjMat[k][desc] = 0
	#print pseudoAdjMat
	return pseudoAdjMat


def constructAdjacentMatrixNew(resultTree):
	nodeWiseSum = []
	for i in range(len(resultTree.ancMatrix)):
		nodeWiseSum.append(sum(resultTree.ancMatrix[i]))
	pseudoAdjMat = numpy.copy(resultTree.ancMatrix)*0
	leaves = []
	leavesPath = []
	for i in range(len(nodeWiseSum)):
		if nodeWiseSum[i] == 1:
			leaves.append(i)
	for leave in leaves:
		leavesPath.append(pathFromAncToDesc(resultTree.treeSize - 1, leave, resultTree))
	#for i in leavesPath:
	#	print i
	for i in leavesPath:
		for j in range(1, len(i)):
			pseudoAdjMat[i[j - 1]][i[j]] = 1
	#for i in pseudoAdjMat:
	#	print i
	return pseudoAdjMat
	
def getPathDescToAnc(pseudoAdjMat, nodeDesc, nodeAnc):
	path = [nodeDesc]	
	flag = 0
	for i in range(len(pseudoAdjMat)):
		for j in range(len(pseudoAdjMat)):
			if(pseudoAdjMat[j][nodeDesc]==1):
				path.append(j)
				nodeDesc = j
				break
		if nodeDesc == nodeAnc:
			flag = 1
			break
	if flag==1:
		return path
	else:
		return -1

def findIndex(mainString, subString, indices):
	ind = -1;
	length = len(subString)
	for i in indices:
		#print mainString[i+length]
		if mainString[i+length] not in ['0123456789']:
			ind = i
	#print 'flag:', ind
	return ind
	

def encodeToAPTED(A):
	#print "Here"
	apted = ''	
	adj = constructAdjacentMatrixOld(A)
	#print adj
	#for i in range(A.getSize()):
	#	print A.getMutationsAtNode(i)
	Q = Queue.Queue()
	Q.put(A.getSize()-1)
	apted = apted+ '{'+ str(''.join(A.getMutationsAtNode(A.getSize()-1)))+'}'
	while not Q.empty():
		cNode = Q.get()
		#print cNode
		label = (''.join(A.getMutationsAtNode(cNode))).replace(',','')	
		for i in range(len(adj)):
			if adj[cNode][i] == 1:
				Q.put(i)
				indices = [m.start() for m in re.finditer(label, apted)]
				#print indices
				ind = findIndex(apted, label, indices)
				
				#ind = apted.index(label)
				#print ind
				#print apted, label
				ind = ind + len(label)
				apted = apted[:ind]+'{'+(''.join(A.getMutationsAtNode(i))).replace(',','')+'}'+apted[ind:]
	#print apted
	return apted

def encodeToRobinsonFoulds(A):
	RFnewick = ''
	adj = constructAdjacentMatrixOld(A)
	#print adj
	#for i in range(A.getSize()):
	#	print A.getMutationsAtNode(i)
	Q = Queue.Queue()
	Q.put(A.getSize()-1)
	RFnewick = RFnewick + '(,' + str(''.join(A.getMutationsAtNode(A.getSize()-1)))+');'
	while not Q.empty():
		cNode = Q.get()
		label = (''.join(A.getMutationsAtNode(cNode))).replace(',','')	
		for i in range(len(adj)):
			if adj[cNode][i] == 1:
				Q.put(i)
				ind = RFnewick.index(label)
				#print apted
				#ind = ind + len(label)
				RFnewick = RFnewick[:(ind-1)]+'(,'+(''.join(A.getMutationsAtNode(i))).replace(',','')+')'+RFnewick[(ind-1):]
	#print RFnewick
	RFnewick = RFnewick.replace('(,','(')
	RFnewick = RFnewick.replace(')(','),(')
	#print RFnewick
	return RFnewick

def sortNodes(nodes):
	final = []
	#print nodes
	#intNodes = [n.replace('mut','') for n in nodes]
	
	intNodes = nodes
	for i in range(len(intNodes)):
		u = int(intNodes[i].replace('mut','').split(",")[0])
		t = i
		for j in range(i, len(intNodes)):
			v = int(intNodes[j].replace('mut','').split(",")[0])
			#print u, v
			if u > v:
				u = v
				t = j
		tmp = intNodes[t]
		intNodes[t] = intNodes[i]
		intNodes[i] = tmp
	return intNodes

def transformation(A, B):
	#print 'Transformation'
	
	mutationsInA = A.getAllMutIDs()
	nodesinA = []
	#print mutationsInA
	#print B.getAllMutIDs()

	for i in  mutationsInA:
			tmpMutInA = A.getMutationsAtNode(A.getNodeOfMutation(i))
			tmpMutInB = B.getMutationsAtNode(B.getNodeOfMutation(i))
			commonMuts = []
			for j in tmpMutInA:
				for k in tmpMutInB:
					if j == k:
						commonMuts.append(j)	
			tmpnode = ','.join(commonMuts)
			if tmpnode not in nodesinA:
				nodesinA.append(tmpnode)
	#nodesinA = [n.replace('mut','') for n in nodesinA]
	#nodesinA = sorted(nodesinA)

	#print 'Before:', nodesinA
	#print sorted(nodesinA)
	nodesinA = sortNodes(nodesinA)
	#print 'After:', nodesinA

	treeAanc = [[0 for column in range(len(nodesinA))] for row in range(len(nodesinA))]
	
	for i in range(0,len(nodesinA)):
		hMatrix = []		
		for j in range(i,len(nodesinA)):
			mutA = nodesinA[i]
			mutNA = nodesinA[j]
			mutationsA = mutA.split(',')
			mutationsNA = mutNA.split(',')
			relationL = A.getMutationsAncestryRelation(mutationsA[0], mutationsNA[0])
			relationR = B.getMutationsAncestryRelation(mutationsA[0], mutationsNA[0])
			if relationL == SAME_NODE:
				if relationR == SAME_NODE or relationR == ANCESTOR_DESCENDANT or relationR == DIFFERENT_LINEAGES:
					#print 'Anc-Desc:', mutationsA[0], mutationsNA[0]
					treeAanc[i][j] = 1
				elif relationR == DESCENDANT_ANCESTOR:
					#print 'Desc-Anc:', mutationsA[0], mutationsNA[0]
					treeAanc[j][i] = 1
			elif relationL == ANCESTOR_DESCENDANT:
				#print 'Anc-Desc:', mutationsA[0], mutationsNA[0]
				treeAanc[i][j] = 1
			elif relationL == DESCENDANT_ANCESTOR:
				#print 'Desc-Anc:', mutationsA[0], mutationsNA[0]
				treeAanc[j][i] = 1
	for i in range(len(nodesinA)):
		treeAanc[i].append(0)
	treeAanc.append([1 for i in range(len(nodesinA)+1)])
	nodesinA.append('r')
	#print treeAanc
	Ap = Tree(treeAanc)
	#for nodeID in range(len(nodesinA)):
	#	Ap.addMutationToNode(nodesinA[nodeID], nodeID)
	#	Ap.addStringToEdgeLabel(nodesinA[nodeID] + ", ", nodeID)
	#print adj
	for nodeID in range(len(nodesinA)):
		for mutID in nodesinA[nodeID].split(","):
			Ap.addMutationToNode(mutID, nodeID)
			Ap.addStringToEdgeLabel(mutID + ", ", nodeID)
	return Ap

def readTreeFile(pathToFile):
	assert os.path.exists(pathToFile), "There does not exist file " + pathToFile + ". Function readlabelsAncestryMatrix"
	treeFile = open(pathToFile)
	nodes = dict()
	labels = []
	adjList = dict()
	parentList = dict()
	for line in treeFile.readlines():
		if "=" in line:
			n, l = createLabels(line)
			nodes[n] = l
			labels.append(l)
		elif ":" in line:
			p, c = createParentChildren(line)
			adjList[p] = c
			for label in c:
				parentList[label] = p
	treeFile.close()
	return labels, nodes, adjList, parentList

def createLeafDelCompatible(tree, c):
	tmpfile = open("tmpMLTED"+c+".txt","w")
	nodes = dict()
	labels = []
	listDict = dict()
	parentList = dict()
	adjMat = constructAdjacentMatrixNew(tree)
	#print adjMat
	for i in range(len(tree.ancMatrix) - 1):
		#print tree.ancMatrix[i]
		#nodes.append(str(i))
		nodes[str(i)+c] = tree.getMutationsAtNode(i)
		labels.append(tree.getMutationsAtNode(i))
	nodes[str(len(tree.ancMatrix)-1)+c] = 'r'
	labels.append(['r'])
	root = len(nodes) - 1
	Q = Queue.Queue()
	Q.put(root)
	while not Q.empty():
		p = Q.get()
		t = []
		for i in range(len(adjMat[p])):
			if adjMat[p][i] == 1:
				t.append(str(i)+c)
				Q.put(i)
				parentList[str(i)+c] = str(p)+c
		if len(t) > 0:
			listDict[str(p)+c] = t
	root1 = str(len(labels) - 1) + c
	for k in nodes.keys():
		tmpfile.write(k+"="+",".join(nodes[k])+"\n")
	key = root1
	Q = Queue.Queue()
	Q.put(key)
	while not Q.empty():
		q = Q.get()
		if q in listDict:
			tmpfile.write(q+":"+",".join(listDict[q])+"\n")
			for i in listDict[q]:
				Q.put(i)
	tmpfile.close()
	return labels, nodes, listDict, parentList

def PWAT(nS, nT, S, T, Sparent, Tparent, Sroot, Troot):

	patDict = dict()
	bfsOrderT1 = []
	bfsOrderT2 = []
	Q1 = Queue.Queue()
	#parent1 = S.iterkeys().next()
	parent1 = Sroot
	Q1.put(parent1)
	Q2 = Queue.Queue()
	#parent2 = T.iterkeys().next()
	parent2 = Troot
	Q2.put(parent2)

	while not Q1.empty():
		p1 = Q1.get()
		bfsOrderT1.append(p1)
		if p1 not in S:
			continue
		for c1 in S[p1]:
			Q1.put(c1)
	while not Q2.empty():
		p2 = Q2.get()
		bfsOrderT2.append(p2)
		if p2 not in T:
			continue
		for c2 in T[p2]:
			Q2.put(c2)
	
	for a in bfsOrderT1:
		Q1 = Queue.Queue()
		Q1.put(a)
		while not Q1.empty():
			b = Q1.get()
			for c in bfsOrderT2:
				Q2 = Queue.Queue()
				Q2.put(c)
				while not Q2.empty():
					d = Q2.get()
					if a == b and c == d:
						patDict["".join(a+c+b+d)] = len(list(set(nS[b]).intersection(set(nT[d]))))
					elif a == b and c != d:
						#print a,c,b,d, nS[b], "#", list(nT[d])
						patDict["".join(a+c+b+d)] = patDict["".join(a+c+b+Tparent[d])] + len(list(set(nS[b]).intersection(set(nT[d]))))
					elif a != b and c == d:
						patDict["".join(a+c+b+d)] = patDict["".join(a+c+Sparent[b]+d)] + len(list(set(nS[b]).intersection(set(nT[d]))))
					else:
						patDict["".join(a+c+b+d)] = max(patDict["".join(a+c+b+Tparent[d])], patDict["".join(a+c+Sparent[b]+d)]) + len(list(set(nS[b]).intersection(set(nT[d]))))
					if d not in T:
						continue
					for c2 in T[d]:
						Q2.put(c2)
			if b not in S:
				continue
			for c1 in S[b]:
				Q1.put(c1)
	return patDict


def optimalMatchingModified(nS, nT, S, T, Sparent, Tparent, pwat, Sroot, Troot):
	G = dict()
	dfsOrderT1 = []
	dfsOrderT2 = []
	STACK1 = []
	maxvals = []
	#parent1 = S.iterkeys().next()
	parent1 = Sroot
	STACK1.append(parent1)
	STACK2 = []
	#parent2 = T.iterkeys().next()
	parent2 = Troot
	STACK2.append(parent2)
	visited = []
	while len(STACK1) > 0:
		p1 = STACK1[len(STACK1) - 1]
		if p1 not in S or p1 in visited:
			dfsOrderT1.append(p1)
			STACK1.pop()
			continue
		visited.append(p1)
		for c1 in S[p1]:
			STACK1.append(c1)
	visited = []
	while len(STACK2) > 0:
		p2 = STACK2[len(STACK2) - 1]
		if p2 not in T or p2 in visited:
			dfsOrderT2.append(p2)
			STACK2.pop()
			continue
		visited.append(p2)
		for c2 in T[p2]:
			STACK2.append(c2)
	#print dfsOrderT1
	#print dfsOrderT2
	for n1 in dfsOrderT1:
		F = []
		if n1 in S:
			F = [i for i in S[n1]]
		for n2 in dfsOrderT2:
			H = []
			if n2 in T:
				H = [j for j in T[n2]]
			#print n1, n2, ":", F, H
			if len(F) == 0 or len(H) == 0:
				G["".join(n1+n2)] = 0#pwat["".join(n1+n2+n1+n2)]
			else:
				Cost = []
				for c1 in F:
					nodesofSubtreec1 = []
					subQ1 = Queue.Queue()
					subQ1.put(c1)
					while not subQ1.empty():
						sn1 = subQ1.get()
						nodesofSubtreec1.append(sn1)
						if sn1 not in S:
							continue
						for subc1 in S[sn1]:
							subQ1.put(subc1)
					subCost = []
					for c2 in H:
						nodesofSubtreec2 = []
						subQ2 = Queue.Queue()
						subQ2.put(c2)
						while not subQ2.empty():
							sn2 = subQ2.get()
							nodesofSubtreec2.append(sn2)
							if sn2 not in T:
								continue
							for subc2 in T[sn2]:
								subQ2.put(subc2)
						allCost = []
						for c in nodesofSubtreec1:
							for d in nodesofSubtreec2:
								#print "".join(c1+c2+c+d), pwat["".join(c1+c2+c+d)], "".join(c+d), G["".join(c+d)]
								allCost.append(pwat["".join(c1+c2+c+d)] + G["".join(c+d)])
						subCost.append(max(allCost))
					Cost.append(subCost)
			
				m = Munkres()
				CostMat = make_cost_matrix(Cost, lambda cost: sys.maxsize - cost)
				indexes = m.compute(CostMat)
				val = 0
				for row, column in indexes:
					v = Cost[row][column]
					val += v
				G["".join(n1+n2)] = val
				maxvals.append(val + pwat["".join(n1+n2+n1+n2)])
				#print "Assigning:","".join(n1+n2),"=",val
								

	return G, max(maxvals)


def findBadMutation(mfile):
	badMuts = []
	allMutations = readMutIDsAncestryMatrixCSPILP(mfile)
	for i in allMutations:
		a = i.split(",")
		flag = 0
		for j in allMutations:
			if i == j:
				continue
			b = j.split(",")
			for k in a:
				for l in b:
					if k == l:
						badMuts.append(k)
	return list(set(badMuts))

if __name__ == '__main__':
	if len(sys.argv) == 3:
		fg = sys.argv[1]
		fi = sys.argv[2]
		mf = fg.split('.ancMatrix')
		mf = mf[0] + '.mutsAtNode'
		badMutations = findBadMutation(mf)
		mutIDs1 = readMutIDsAncestryMatrixCSPILP(mf)
		mutIDs2 = readMutIDsConflictFreeMatrix(fi)
		mr = badMutations + mutationsToRemove(mutIDs1, mutIDs2)
		Tg = constructTreeFromAncestryMatrixCSPILP(fg,mr)
		Ti = constructTreeFromConflictFreeMatrix(fi,mr)
		Tgp = transformation(Tg, Ti)
		Tip = transformation(Ti, Tgp)
		aptedstringTg = encodeToAPTED(Tgp)
		aptedstringTi = encodeToAPTED(Tip)
		superstring = 'python -m apted -t '+ aptedstringTg + ' '+ aptedstringTi
		ned = os.popen(superstring).read().strip("\n")
		print(fi, ":TPTED:", str(ned))
	if len(sys.argv) == 2:
		f = open('Table0-MLTED-distance-PhISCS.txt','a')
		f1 = open('Table0-TPTED-distance-PhISCS.txt','a')
		#f = open('output.txt','a')
		#f = open('output.txt','a')
		fn = ['0.05','0.10','0.15','0.25']
		#fn = ['0.15']
		fg = sys.argv[1]
		mf = fg.split('.ancMatrix')
		mf = mf[0] + '.mutsAtNode'
		fhelp = fg.replace(".ancMatrix","")
		fhelp = fhelp.replace("ground","inferred")
		badMutations = findBadMutation(mf)
		for err in fn:
			#fi = fhelp+'-fn_'+str(err)+'-fp_0.0001-na_0.15.CSP.outputMatrixUniqueColumns'
			fi = fhelp+'-fn_'+str(err)+'-fp_0.0001-na_0.15.Z3.outputMatrixUniqueColumns'
			fi2 = fhelp+'-fn_'+str(err)+'-fp_0.0001-na_0.15.ILP.outputMatrixUniqueColumns'
			fi3 = fhelp+'-fn_'+str(err)+'-fp_0.0001-na_0.15.SCITE.ancMatrix'
			#fi3 = fhelp+'-fn_'+str(err)+'-fp_0.0001-na_0.15_ml0.SCITE.ancMatrix'
			fi4 = fhelp+'-fn_'+str(err)+'-fp_0.0001-na_0.15.SiFiT.ancMatrix'
			f_names = fi4.split("/")[len(fi4.split("/"))-1].split("-fp_0.0001-na_0.15.SiFiT.ancMatrix")
			mr=mr2=mr3=mr4='NA'
			if os.path.isfile(fi):
				mutIDs1 = readMutIDsAncestryMatrixCSPILP(mf)
				#mutIDs1 = readMutIDsConflictFreeMatrix(fg)
				mutIDs2 = readMutIDsConflictFreeMatrix(fi)
				mr = badMutations + mutationsToRemove(mutIDs1, mutIDs2)
				#print 'mr:', mr
				Tg = constructTreeFromAncestryMatrixCSPILP(fg,mr)
				Ti = constructTreeFromConflictFreeMatrix(fi,mr)
				Tgp = transformation(Tg, Ti)
				Tip = transformation(Ti, Tgp)
				aptedstringTg = encodeToAPTED(Tgp)
				aptedstringTi = encodeToAPTED(Tip)
				superstring = 'python -m apted -t '+ aptedstringTg + ' '+ aptedstringTi
				ned = os.popen(superstring).read().strip("\n")

				l1, n1, T1adj, T1parent = createLeafDelCompatible(Ti,'i')
				l2, n2, T2adj, T2parent = createLeafDelCompatible(Tg, 't')
				root1 = str(len(l1) - 1) + 'i'
				root2 = str(len(l2) - 1) + 't'
				pwat = PWAT(n2, n1, T2adj, T1adj, T2parent, T1parent, root2, root1)
				dfs,vals = optimalMatchingModified(n2, n1, T2adj, T1adj, T2parent, T1parent, pwat, root2, root1)
				#dfs,vals = optimalMatchingModified(n1, n2, T1adj, T2adj, T1parent, T2parent, pwat, root1, root2)
				#vals = dfs.values()
				#print "Output:", max(vals)
				leaf = vals*1.0/max(sum(len(x) for x in l1),sum(len(x) for x in l2))#sum(len(x) for x in l1)+sum(len(x) for x in l2) - 2*(vals - 1)
				#superstring = 'rm -f -r tmpMLTED*'
				#ned = os.popen(superstring).read().strip("\n")
				#l1, n1, T1adj, T1parent = createLeafDelCompatible(Tg, 'i')
				#l2, n2, T2adj, T2parent = createLeafDelCompatible(Ti, 't')
				#superstring = './main tmpMLTEDi.txt tmpMLTEDt.txt'
				#t = os.popen(superstring).read().strip("\n").split("\n")[0].split("=")[1].strip(" ")
				#print "Output:",int(t)
				#leaf = int(t)

			else:
				ned = 'NA'
				leaf = 'NA'
			#print 'Tmp:', ned
			if os.path.isfile(fi2):
				mutIDs1 = readMutIDsAncestryMatrixCSPILP(mf)
				mutIDs2 = readMutIDsConflictFreeMatrix(fi2)
				mr2 = badMutations + mutationsToRemove(mutIDs1, mutIDs2)
				#print 'mr2:', mr2
				Tg2 = constructTreeFromAncestryMatrixCSPILP(fg,mr2)
				Ti2 = constructTreeFromConflictFreeMatrix(fi2,mr2)	
				#print len(Tg2.getAllMutIDs()), Tg2.getAllMutIDs()
				#print len(Ti2.getAllMutIDs()), Ti2.getAllMutIDs()	
				Tgp2 = transformation(Tg2, Ti2)
				Tip2 = transformation(Ti2, Tgp2)
				aptedstringTg2 = encodeToAPTED(Tgp2)
				aptedstringTi2 = encodeToAPTED(Tip2)
				superstring2 = 'python -m apted -t '+ aptedstringTg2 + ' '+ aptedstringTi2
				#os.system(superstring+' -mv')
				ned2 = os.popen(superstring2).read().strip("\n")

				l1, n1, T1adj, T1parent = createLeafDelCompatible(Ti2, 'i')
				l2, n2, T2adj, T2parent = createLeafDelCompatible(Tg2, 't')
				root1 = str(len(l1) - 1) +'i'
				root2 = str(len(l2) - 1) + 't'
				pwat2 = PWAT(n2, n1, T2adj, T1adj, T2parent, T1parent, root2, root1)
				dfs2,vals2 = optimalMatchingModified(n2, n1, T2adj, T1adj, T2parent, T1parent, pwat2, root2, root1)
				#vals2 = dfs2.values()
				#print "Output:", max(vals)
				leaf2 = vals2*1.0/max(sum(len(x) for x in l1),sum(len(x) for x in l2))#sum(len(x) for x in l1)+sum(len(x) for x in l2) - 2*(vals2 - 1)
				#superstring = 'rm -f -r tmpMLTED*'
				#ned = os.popen(superstring).read().strip("\n")
				#l1, n1, T1adj, T1parent = createLeafDelCompatible(Tg2, 'i')
				#l2, n2, T2adj, T2parent = createLeafDelCompatible(Ti2, 't')
				#superstring = './main tmpMLTEDi.txt tmpMLTEDt.txt'
				#t = os.popen(superstring).read().strip("\n").split("\n")[0].split("=")[1].strip(" ")
				#print "Output:",int(t)
				#leaf2 = int(t)

			else:
				ned2 = 'NA'
				leaf2 = 'NA'

			if os.path.isfile(fi3):
				mutIDs1 = readMutIDsAncestryMatrixCSPILP(mf)
				mfile = fi3.split('.ancMatrix')
				mfile1 = mfile[0] + '.mutAssignment'
				mutIDs2 = readMutIDsAncestryMatrix(mfile1)
				mr3 = badMutations + mutationsToRemove(mutIDs1, mutIDs2)
				#print 'mr3:', mr3
				Tg3 = constructTreeFromAncestryMatrixCSPILP(fg,mr3) 
				Ti3 = constructTreeFromAncestryMatrixSCITESiFiT(fi3, mr3)
				Tgp3 = transformation(Tg3, Ti3)
				Tip3 = transformation(Ti3, Tgp3)
				aptedstringTg3 = encodeToAPTED(Tgp3)
				aptedstringTi3 = encodeToAPTED(Tip3)
				superstring3 = 'python -m apted -t '+ aptedstringTg3 + ' '+ aptedstringTi3
				#os.system(superstring+' -mv')
				ned3 = os.popen(superstring3).read().strip("\n")

				l1, n1, T1adj, T1parent = createLeafDelCompatible(Ti3, 'i')
				l2, n2, T2adj, T2parent = createLeafDelCompatible(Tg3, 't')
				root1 = str(len(l1) - 1) + 'i'
				root2 = str(len(l2) - 1) + 't'
				pwat3 = PWAT(n2, n1, T2adj, T1adj, T2parent, T1parent, root2, root1)
				dfs3,vals3 = optimalMatchingModified(n2, n1, T2adj, T1adj, T2parent, T1parent, pwat3, root2, root1)
				#dfs3,vals3 = optimalMatchingModified(n1, n2, T1adj, T2adj, T1parent, T2parent, pwat3, root1, root2)
				#vals3 = dfs3.values()
				#print "Output:", max(vals)
				leaf3 = vals3*1.0/max(sum(len(x) for x in l1),sum(len(x) for x in l2))#sum(len(x) for x in l1)+sum(len(x) for x in l2) - 2*(vals3 - 1)
				#superstring = 'rm -f -r tmpMLTED*'
				#ned = os.popen(superstring).read().strip("\n")
				#l1, n1, T1adj, T1parent = createLeafDelCompatible(Tg3, 'i')
				#l2, n2, T2adj, T2parent = createLeafDelCompatible(Ti3, 't')
				#superstring = './main tmpMLTEDi.txt tmpMLTEDt.txt'
				#t = os.popen(superstring).read().strip("\n").split("\n")[0].split("=")[1].strip(" ")
				#print "Output:",int(t)
				#leaf3 = int(t)
			else:
				ned3 = 'NA'
				leaf3 = 'NA'
			if os.path.isfile(fi4):
				mutIDs1 = readMutIDsAncestryMatrixCSPILP(mf)
				mfile = fi4.split('.ancMatrix')
				mfile1 = mfile[0] + '.mutAssignment'
				mutIDs2 = readMutIDsAncestryMatrix(mfile1)
				mr4 = badMutations + mutationsToRemove(mutIDs1, mutIDs2)
				#print 'mr4:', mr4

				Tg4 = constructTreeFromAncestryMatrixCSPILP(fg,mr4) 
				Ti4 = constructTreeFromAncestryMatrixSCITESiFiT(fi4, mr4)
				
				Tgp4 = transformation(Tg4, Ti4)
				Tip4 = transformation(Ti4, Tgp4)
				aptedstringTg4 = encodeToAPTED(Tgp4)
				aptedstringTi4 = encodeToAPTED(Tip4)
				superstring4 = 'python -m apted -t '+ aptedstringTg4 + ' '+ aptedstringTi4
				#os.system(superstring+' -mv')
				ned4 = os.popen(superstring4).read().strip("\n")

				l1, n1, T1adj, T1parent = createLeafDelCompatible(Ti4, 'i')
				l2, n2, T2adj, T2parent = createLeafDelCompatible(Tg4, 't')
				root1 = str(len(l1) - 1)+'i'
				root2 = str(len(l2) - 1) + 't'
				pwat4 = PWAT(n2, n1, T2adj, T1adj, T2parent, T1parent, root2, root1)
				dfs4,vals4 = optimalMatchingModified(n2, n1, T2adj, T1adj, T2parent, T1parent, pwat4, root2, root1)
				#dfs4 = optimalMatchingModified(n1, n2, T1adj, T2adj, T1parent, T2parent, pwat4, root1, root2)
				#vals4 = dfs4.values()
				#print "Output:", max(vals)
				leaf4 = vals4*1.0/max(sum(len(x) for x in l1),sum(len(x) for x in l2))#sum(len(x) for x in l1)+sum(len(x) for x in l2) - 2*(vals4 - 1)
				#superstring = 'rm -f -r tmpMLTED*'
				#ned = os.popen(superstring).read().strip("\n")
				#l1, n1, T1adj, T1parent = createLeafDelCompatible(Tg4, 'i')
				#l2, n2, T2adj, T2parent = createLeafDelCompatible(Ti4, 't')
				#superstring = './main tmpMLTEDi.txt tmpMLTEDt.txt'
				#t = os.popen(superstring).read().strip("\n").split("\n")[0].split("=")[1].strip(" ")
				#print "Output:",int(t)
				#leaf4 = int(t)

			else:
				ned4 = 'NA'
				leaf4 = 'NA'
			f1.write(f_names[0]+'\t'+ned+'\t'+ str(ned2)+'\t'+str(ned3)+'\t'+str(ned4)+'\t\t'+str(badMutations)+'\n')#+str(mr)+'\t'+str(mr2)+'\t'+str(mr3)+'\t'+str(mr4)+'\n')
			#f.write(f_names[0]+'\t'+ned+'\t'+str(leaf)+'\t'+ str(ned2)+'\t'+str(leaf2)+'\t'+str(ned3)+'\t'+str(leaf3)+'\t'+str(ned4)+'\t'+str(leaf4)+'\t\t'+str(badMutations)+'\n')
			f.write(f_names[0]+'\t'+str(leaf)+'\t'+str(leaf2)+'\t'+str(leaf3)+'\t'+str(leaf4)+'\t\t'+str(badMutations)+'\n')
		f.close()
		f1.close()
		
