# Supplementary material for: PhISCS: a combinatorial approach for subperfect tumor phylogeny reconstruction via integrative use of single-cell and bulk sequencing data
Source: Genome Res. 2019 Nov;29(11):1860–77. doi: 10.1101/gr.234435.118 (PMC6836735; doi:10.1101/gr.234435.118)
Supplement: Supplemental Material [file supp_gr.234435.118_Supplemental_Code.zip › Supplemental_Code/code/measures/Tree.py]

from variousFunctions import *
from matricesFunctions import *
from myconstants import *
from Node import *
from CNA import *

TREE_FILE_HEADER_LINE = "node\tparentNode\tINFO"

class Tree:
	def __init__(self):
		self.nodes = [] # full information about nodes is kept in this array (i.e. not only node IDs). It is very important to keep them in an array and not in hash.
		self.mutations = [] # keeps full information about each mutation. 
		self.CNAs = []
		self.additionalINFO = ""
		self.orderedSampleIDs = []

	def getAdditionalINFO(self):
		return self.additionalINFO

	def setAdditionalINFO(self, additionalINFO):
		self.additionalINFO = additionalINFO

	def getSize(self):
		return len(self.nodes)

	def getNodes(self):
		return [x.getID() for x in self.nodes]

	def getOrderedSampleIDs(self):
		if len(self.orderedSampleIDs) > 0:
			return self.orderedSampleIDs
		else:
			assert len(self.mutations) > 0, "ERROR in getOrderedSampleIDs. No mutations, orderedSampleIDs array empty. "
			return self.mutations[0].getSampleIDs()
		
	def addSampleIDtoOrderedSampleIDs(self, sampleID):
		errorMessage =  "ERROR in function addSampleIDtoOrderedSampleIDs in Tree.py"
		errorMessage += "SampleID " + sampleID + " is already present among sampleIDs."
		if len(self.orderedSampleIDs) == 0 and len(self.mutations) == 0:
			self.orderedSampleIDs.append(sampleID)
			return
		assert sampleID not in self.getOrderedSampleIDs(), errorMessage
		self.orderedSampleIDs.append(sampleID)

	def containsNode(self, nodeID): # this function checks whether tree contains given node
		if nodeID in [node.getID() for node in self.nodes]:
			return True
		return False

	def addNode(self, node): #node object used as argument
		assert self.containsNode(node.getID()) == False, "Tree.py. Trying to add node " + node.getID() + " already present among nodes"
		self.nodes.append(node)
	
	def addRoot(self, rootString="Root"):
		root = Node(str(ROOT_NODE))
		root.setParentID("NA")
		root.addStringToLabel(rootString + "\n")
		self.addNode(root)

	def getNode(self, nodeID):
		assert self.containsNode(str(nodeID)), "Assertion failed in function getNode in Tree.py because node " + str(nodeID) + " is not in tree."
		for node in self.nodes:
			if node.getID() == str(nodeID):
				return node

	def getChildrenOfNode(self, nodeID):
		childrenIDs = []
		for node in self.nodes:
			if node.getParentID() == str(nodeID):
				childrenIDs.append(node.getID())
		return childrenIDs


	# must be after get Children of node function
	def deleteNode(self, nodeID): # nodeID used as argument
		assert nodeID != ROOT_NODE, "ERROR in deleteNode in Tree.py. Function does not support deleting root node."
		assert self.containsNode(nodeID) == True, "ERROR in deleteNode in Tree.py. Trying to delete node which is not in tree."
		for i in range (len(self.nodes)):
			if self.nodes[i].getID() == nodeID:
				parentID = self.nodes[i].getParentID()
				for childID in self.getChildrenOfNode(nodeID):
						self.getNode(childID).setParentID(parentID)
				del self.nodes[i]
				return


	def getAncestorsOfNode(self, nodeID):
		allAncestors = [] # contains all ancestors of a given node, excluding node itself
		currentAncestor  = nodeID
		while True:
			currentAncestor = self.getNode(currentAncestor).getParentID()
			if currentAncestor == "NA":
				return allAncestors
			else:
				allAncestors.append(currentAncestor)


	def ancMatrix(self, node1, node2): # IDs of nodes are passed as arguments
		if node1 == node2:
			return 1
		if node1 in self.getAncestorsOfNode(str(node2)):
			return 1
		else:
			return 0

	def getDescendantsOfNode(self, nodeID):
		allDescendants = [] # contains all proper descendants of the node
		for traversalNodeID in self.getNodes():
			if traversalNodeID != nodeID and T.ancMatrix(nodeID, traversalNodeID) == 1:
				allDescendants.append(traversalNodeID)
		return allDescendants

	def getMutations(self):
		return [x.getID() for x in self.mutations]

	def getMutation(self, mutID):
		for mutation in self.mutations:
			if mutID == mutation.getID():
				return mutation
		print("ERROR in Tree.py in function getMutation. Could not find " + mutID + " among mutations. EXITING")
		sys.exit(2)

	def containsMutation(self, mutID):
		if mutID in self.getMutations():
			return True
		else:
			return False

	def addMutation(self, mutation):
		assert self.containsMutation(mutation.getID()) == False,"ERROR in Tree.py. Mutation " + str(mutation.getID()) + " is already in the tree"
		self.mutations.append(mutation)

	def removeMutation(self, mutID):
		for mutation in self.mutations:
			if mutID == mutation.getID():
				self.mutations.remove(mutation)	

		for node in self.nodes:
			if self.isMutationAtNode(mutID, node.getID()):
				node.removeMutation(mutID)
	
		
	def isMutationAtNode(self, mutID, nodeID):
		return mutID in self.getNode(str(nodeID)).getMutations()

	def addMutationToNode(self, mutID, nodeID):
		ERROR_MESSAGE =  "ERROR in function addMutationToNode. Trying to add mutation " + mutID
		ERROR_MESSAGE += "to node " + nodeID + " which is impossible as mutation is already present at node."
		assert self.isMutationAtNode(mutID, nodeID) == False, ERROR_MESSAGE
		self.getNode(nodeID).addMutation(mutID)
		# we should make sure here that added mutation is present in self.mutations

	def getMutationsAtNode(self, nodeID):
		assert self.containsNode(str(nodeID)), "ERROR in function getMutsAtNode in Tree.py. Node " + str(nodeID) + " is not in tree."
		return self.getNode(str(nodeID)).getMutations()
	
	def getNodesOfMutation(self, mutID):
		output = []
		for nodeID in self.getNodes():
			if mutID in self.getMutationsAtNode(nodeID):
				output.append(nodeID)
		assert len(output) > 0, "ERROR in function getNodesOfMutation in Tree.py. There does not exist mutation " + mutID
		return output

	def setNodeFrequency(self, nodeID, freq, sampleID):
		assert self.containsNode(nodeID), "In Tree.py in setNodeFrequency " + nodeID + " is not among nodeIDs."
		self.getNode(nodeID).setFrequency(freq, sampleID)

	def getNodeFrequency(self, nodeID, sampleID):
		assert self.containsNode(nodeID), "In Tree.py in getNodeFrequency " + nodeID + " is not among nodeIDs."
		return self.getNode(nodeID).getFrequency(sampleID)

	def getLineageFrequency(self, nodeID, sampleID):  # this function has to be revisited due to the presence of CNAs
		lineageFreq = 0.0
		for descendantNode in self.getNodes():
			lineageFreq += self.ancMatrix(nodeID, descendantNode) * self.getNodeFrequency(descendantNode, sampleID)
		return lineageFreq

	def getMutationsViolatingISA(self):
		ISAViolatingMuts = []
		for mutID in self.getMutations():
			nodesOfMut = self.getNodesOfMutation(mutID)
			assert len(nodesOfMut) == 1 or len(nodesOfMut) == 2, "Assertion 1 failed in Tree.py in function getMutationsViolatingISA."
			if len(nodesOfMut) == 2:
				ISAViolatingMuts.append(mutID)
		return ISAViolatingMuts

	def getRecurrentMutations(self):
		recurrentMuts = []
		ISAViolatingMuts = self.getMutationsViolatingISA()
		for mutID in ISAViolatingMuts:
			nodesOfMut = self.getNodesOfMutation(mutID)
			firstNode  = nodesOfMut[0]
			secondNode = nodesOfMut[1]
			if (self.ancMatrix[firstNode][secondNode] + self.ancMatrix[secondNode][firstNode]) == 0:
				recurrentMuts.append(mutID)
		return recurrentMuts
					
	def getLostMutations(self):
		ISAViolatingMuts = set(self.getMutationsViolatingISA())
		recurrentMuts	 = set(self.getRecurrentMutations())
		return list(ISAViolatingMuts-recurrentMuts)

	def getMutationsAncestryRelation(self, mut1, mut2):
		errorMessage1 =  "ERROR in Tree.py in function getMutationsAncestryRelation. "
		errorMessage1 += "Mutation " + mut1 + " is either absent or present at multiple nodes."
		assert len(self.getNodesOfMutation(mut1)) == 1, errorMessage1

		errorMessage2 =  "ERROR in Tree.py in function getMutationsAncestryRelation. "
		errorMessage2 += "Mutation " + mut2 + " is either absent or present at multiple nodes."
		assert len(self.getNodesOfMutation(mut2)) == 1, errorMessage2

		node1 = self.getNodesOfMutation(mut1)[0]
		node2 = self.getNodesOfMutation(mut2)[0]	
		if node1 == node2:
			return SAME_NODE
		elif self.ancMatrix(node1, node2) == 1:
			return ANCESTOR_DESCENDANT
		elif self.ancMatrix(node2, node1) == 1:
			return DESCENDANT_ANCESTOR
		elif self.ancMatrix(node1, node2) == 0 and self.ancMatrix(node2, node1) == 0:
			return DIFFERENT_LINEAGES
		else:
			print("ERROR in Tree.py in function getMutationsAncestryRelation. Nothing returned. Exiting.")
			sys.exit(2)
	
	def getAllLeafs(self):
		leafs = []
		for nodeID in self.getNodes():
			if np.sum([self.ancMatrix(nodeID, otherNodeID) for otherNodeID in self.getNodes()]) == 1:
				leafs.append(nodeID)
		return leafs

	def getChildrenOfNode(self, nodeID):
		children = []
		for otherNode in self.nodes:
			if otherNode.getParentID() == str(nodeID):
				children.append(otherNode.getID())
		return children

	def getRootNode(self):
		rootNode = ""
		for node in self.nodes:
			if node.getParentID() == "NA":
				assert rootNode == "", "ERROR in Tree.py in function getRootNode -- multiple roots"
				rootNode = node.getID()
		assert rootNode != "", "ERROR in Tree.py in function getRootNode -- no root found"
		return rootNode
	

	def writeToFile(self, pathOutputFile):
		assertFileDoesNotExist(pathOutputFile)
		outputFile = open(pathOutputFile, "w")
		outputFile.write(TREE_FILE_HEADER_LINE)
		outputFile.write("\n")
		sampleIDs = self.getOrderedSampleIDs()
		for node in self.nodes:
			outputFile.write(node.getID() + "\t")
			outputFile.write(node.getParentID() + "\t")
			assert set(node.getSampleIDs()) == set(sampleIDs), "ERROR in writeToFile function. Nodes with different set of sampleIDs exist."
	
			INFO = ""
			
			INFO += "frequencies="
			for sampleID in sampleIDs:
				INFO += floatToString(node.getFrequency(sampleID), 10) + ","
			INFO = INFO.rstrip(",") + ";"
		
			INFO += "sampleIDs="
			for sampleID in sampleIDs:
				INFO += sampleID + ","
			INFO = INFO.rstrip(",") + ";"
			
			if len(node.getMutations()) > 0:
				INFO += "mutIDs="
				for mutID in node.getMutations():
					INFO += mutID + ","

			INFO = INFO.rstrip(",")
			outputFile.write(INFO)
			outputFile.write("\n")

		outputFile.close()
			

	def writeToFileOnlyStructureAvailable(self, pathOutputFile):
		outputFile = open(pathOutputFile, "w")
		outputFile.write(TREE_FILE_HEADER_LINE)
		outputFile.write("\n")
		sampleIDs = ["FAKE"]
		for node in self.nodes:
			outputFile.write(node.getID() + "\t")
			outputFile.write(node.getParentID() + "\t")

			INFO = ""
			
			INFO += "frequencies="
			for sampleID in sampleIDs:
				INFO +=  "54321" + ","
			INFO = INFO.rstrip(",") + ";"
		
			INFO += "sampleIDs="
			for sampleID in sampleIDs:
				INFO += sampleID + ","
			INFO = INFO.rstrip(",") + ";"
			
			if len(node.getMutations()) > 0:
				INFO += "mutIDs="
				for mutID in node.getMutations():
					INFO += mutID + ","

			INFO = INFO.rstrip(",")
			outputFile.write(INFO)
			outputFile.write("\n")

		outputFile.close()


	


#Tree file line example: node1	node5	frequencies=0.50;0.40;0.22;sampleIDs=S1,S3,S4;mutIDs=mut1,mut7,mut16;
def getTreeFromTreeFile(pathTreeFile):
	assertFileExists(pathTreeFile)
	treeFile = open(pathTreeFile, "r")
	treeFile.readline() # skip the header line
	tree = Tree()
	for line in treeFile.readlines():
		temporaryLine = line
		currentNode = Node()
		lineColumns = line.strip().split()
		currentNode.ID = lineColumns[0]
		currentNode.parentID = lineColumns[1]
		INFO 	    = lineColumns[2]
		frequencies = [float(x) for x in getINFOEntryStringValue(INFO, "frequencies").split(",")]
		sampleIDs   = getINFOEntryStringValue(INFO, "sampleIDs").split(",")
		assert len(sampleIDs) == len(frequencies), "ERROR in getTreeFromTreeFile. Frequencies and sampleIDs of unequal length in line " + line
		for i in range(len(sampleIDs)):
			currentNode.setFrequency(frequencies[i], sampleIDs[i])
	
		mutIDs = []
		if (INFO.startswith("mutIDs=")) or (";mutIDs=" in INFO):
			mutIDs = getINFOEntryStringValue(INFO, "mutIDs").split(",")
		for mutID in mutIDs:
			currentNode.addMutation(mutID)

		tree.addNode(currentNode)
	# below we add information about sampleIDs to Tree
	treeFile.seek(0)
	treeFile.readline()
	sampleIDs = getEntryStringValue(treeFile.readline().rstrip().split()[2], "sampleIDs").split(",")
	for sampleID in sampleIDs:
		tree.addSampleIDtoOrderedSampleIDs(sampleID)

	treeFile.close()
	
	return tree


def getTreeFromBulkAndTreeFiles(pathBulkFile, pathTreeFile):	
	T = getTreeFromTreeFile(pathTreeFile)

	treeFile = open(pathTreeFile, "r")
	treeFileMutIDs = []
	treeFile.readline()
	for line in treeFile.readlines():
		INFO = line.strip().split()[2]
		if (INFO.startswith("mutIDs=")) or (";mutIDs=" in INFO):
			currentNodeMutIDs = getINFOEntryStringValue(INFO, "mutIDs").split(",")
			for x in currentNodeMutIDs:
				if x not in treeFileMutIDs:
					treeFileMutIDs.append(x)
	treeFile.close()
	
	bulkMutations = readMutationsFromBulkFile(pathBulkFile)
	assert set(treeFileMutIDs) == set([mut.getID() for mut in bulkMutations]), "ERROR in getTreeFromBulkAndTreeFiles. Sets of mutations differ among bulk and tree files"
	assert len(treeFileMutIDs) > 0, "ERROR in getTreeFromBulkAndTreeFiles. No mutation present (or mutation reading was incorrect)."
	for mutation in bulkMutations:
		T.mutations.append(mutation)

	return T


def getTreeFromBSCITEMatricesFile(pathBSCITEMatricesFile, pathBulkFile, scoreType): # tree that is result of running BSCITE
	ancMatrix     = readAncMatrixFromBSCITEOutput(pathBSCITEMatricesFile, scoreType)	
	bulkMutations = readMutationsFromBulkFile(pathBulkFile)
	parentVector  = ancMatrixToParentVector(ancMatrix)
	assert len(parentVector) == len(bulkMutations), "ERROR in function getTreeFromBSCITEMatricesFile. Parent vector not of same length as bulk muts"
	resultTree    = Tree()
	resultTree.addRoot()
	for i in range(len(parentVector)):
		node = Node(str(i))
		node.setParentID(str(parentVector[i]))
		node.addMutation(bulkMutations[i].getID())
		resultTree.addNode(node)
		resultTree.addMutation(bulkMutations[i])

	return resultTree


def getTreeFromConflictFreeMatrixFile(pathConflictFreeMatrixFile): # note that there also exist function for getting tree from combination of CFMatrix and bulkFile
	conflictFreeMatrix  = readMatrixFromFile(pathConflictFreeMatrixFile)
	uniqueColumnsMatrix = conflictFreeToUniqueColumnsMatrix(conflictFreeMatrix) 
	ancMatrix 	    = uniqueColumnsToAncMatrix(uniqueColumnsMatrix)
	parentVector	    = ancMatrixToParentVector(ancMatrix)

	T = Tree() # tree to be constructed
	T.addRoot()
	mutIDs =  uniqueColumnsMatrix[0][1:] # header line of matrix - for each column header contains mutations at the corresponding node
	for nodeID in range(len(mutIDs)):
		node = Node(str(nodeID))
		node.setParentID(str(parentVector[nodeID]))
		for mutID in mutIDs[nodeID].split(","):
			node.addMutation(mutID)

		T.addNode(node)

	return T


def getTreeFromBulkAndConflictFreeMatrixFiles(pathBulkFile, pathConflictFreeMatrixFile):
	conflictFreeMatrix  = readMatrixFromFile(pathConflictFreeMatrixFile)
	uniqueColumnsMatrix = conflictFreeToUniqueColumnsMatrix(conflictFreeMatrix) 
	ancMatrix 	    = uniqueColumnsToAncMatrix(uniqueColumnsMatrix)
	parentVector	    = ancMatrixToParentVector(ancMatrix)

	bulkMutations = readMutationsFromBulkFileIntoHash(pathBulkFile)

	T = Tree() # tree to be constructed
	T.addRoot()
	mutIDs =  uniqueColumnsMatrix[0][1:] # header line of matrix - for each column header contains mutations at the corresponding node
	for nodeID in range(len(mutIDs)):
		node = Node(str(nodeID))
		node.setParentID(str(parentVector[nodeID]))
		for mutID in mutIDs[nodeID].split(","):
			assert mutID in bulkMutations.keys(), "In getTreeFromBulkAndConflictFreeMatrixFiles mutID " + mutID + "absent in bulkMutations"
			if mutID not in T.getMutations(): # if bulk mutation has not been already added
				T.mutations.append(bulkMutations[mutID])
			node.addMutation(mutID)

		T.addNode(node)

	return T


def getTreeFromAncMatrixAndBulkFiles(pathAncMatrixFile, pathBulkFile):
	bulkMutations = readMutationsFromBulkFile(pathBulkFile)
	ancMatrix = readIntMatrixFromFile(pathAncMatrixFile)
	parentVector  = ancMatrixToParentVector(ancMatrix)
	assert len(parentVector) == len(bulkMutations), "Assertion in getTreeFromAncMatrixAndBulkFiles failed."
	resultTree = Tree()
	resultTree.addRoot()
	for i in range(len(parentVector)):
		node = Node(str(i))
		node.setParentID(str(parentVector[i]))
		node.addMutation(bulkMutations[i].getID())
		resultTree.addNode(node)
		resultTree.addMutation(bulkMutations[i])

	return resultTree


def getCellTreeFromCellIDsAndAncMatrixFiles(pathCellIDsFile, pathAncMatrixFile):
	ancMatrix = readIntMatrixFromFile(pathAncMatrixFile)
	parentVector  = ancMatrixToParentVector(ancMatrix)
	assertFileExists(pathCellIDsFile)
	cellIDs = []
	cellIDs = [x.strip() for x in open(pathCellIDsFile, "r").readlines()]
	resultTree = Tree()
	resultTree.addRoot()
	for i in range(len(parentVector)):
		node = Node(str(i))
		node.setParentID(str(parentVector[i]))
		node.addStringToIncomingEdgeLabel(cellIDs[i] + " ")
		resultTree.addNode(node)

	return resultTree

		
def writeTreeToMLTEDinputFormatFile(T, pathOutputFile):
	outputFile = open(pathOutputFile, "w")
	for nodeID in T.getNodes():
		outputFile.write(nodeID + "=")
		mutIDs = T.getMutationsAtNode(nodeID)
		nonISAviolatingMutations = []
		for mutID in mutIDs:
			assert len(T.getNodesOfMutation(mutID)) in [1,2], "ERROR in writeTreeToMLTEDinputFormatFile. Mutation present at 0 or more than two nodes"
			if len(T.getNodesOfMutation(mutID)) == 1:
				nonISAviolatingMutations.append(mutID)
		if len(nonISAviolatingMutations) > 0:
			outputFile.write(",".join(nonISAviolatingMutations))
		outputFile.write("\n")

	for nodeID in T.getNodes():
		childrenIDs = T.getChildrenOfNode(nodeID)
		if len(childrenIDs) == 0:
			continue
		outputFile.write(nodeID + ":")
		outputFile.write(",".join(childrenIDs))
		outputFile.write("\n")
	outputFile.close()


def getNewickExpansionOfNode(cells):
	if len(cells) == 0:
		assert False, "ERRR in function getNewickExpansionOfNode. Number of cells passed as argument iz zero"
	elif len(cells) == 1:
		return cells[0]
	else:
		return "(" + cells[0] + "," + getNewickExpansionOfNode(cells[1:]) + ")"


'''
	Assumption:
		Each non-root node in T must contain at least one cell attached to it. 
		nodeIDs is an array of nodes (used in recursive calls as "sub-roots"
		cellsAtNode is dictionary
	Call function as:
		1. obtain T and remove nodes of tree having no cells attached to them
		2. obtain cells at Node dictionary
		3. newickRepresentation = getNewickRepresentation(T, [ROOT_NODE], cellsAtNode)
'''
def getNewickRepresentation(T, nodeIDs, cellsAtNode):
	for nodeID in nodeIDs:
		assert nodeID in T.getNodes(), "ERROR in function getNewickRepresentation. Node " + nodeID + " passed as argument not among tree nodes"

	for nodeID in T.getNodes():
		if nodeID != ROOT_NODE:
			assert len(cellsAtNode[nodeID]) > 0, "ERROR in function getNewickRepresentation. Non-root nodes without any cells attached exist. Please pre-process tree"
 
	if len(nodeIDs) == 1:
		nodeID = nodeIDs[0]
		if nodeID == ROOT_NODE: 
			if len(cellsAtNode[ROOT_NODE]) > 0:
				return "(" + getNewickExpansionOfNode(cellsAtNode[ROOT_NODE]) + "," + getNewickRepresentation(T, T.getChildrenOfNode(ROOT_NODE), cellsAtNode) + ")"
			else:
				return getNewickRepresentation(T, T.getChildrenOfNode(ROOT_NODE), cellsAtNode)
		else:
			if len(T.getChildrenOfNode(nodeID)) == 0:
				return getNewickExpansionOfNode(cellsAtNode[nodeID])
			else:
				return "(" + getNewickExpansionOfNode(cellsAtNode[nodeID]) + "," + getNewickRepresentation(T, T.getChildrenOfNode(nodeID), cellsAtNode) + ")"
	
	else:
		assert len(nodeIDs) > 1, "ERROR in function getNewickRepresentation. Expected more than 1 nodes as argument, but got zero."
		return "(" + getNewickRepresentation(T, [nodeIDs[0]], cellsAtNode) + "," + getNewickRepresentation(T, nodeIDs[1:], cellsAtNode) + ")"
