# Supplementary material for: PhISCS: a combinatorial approach for subperfect tumor phylogeny reconstruction via integrative use of single-cell and bulk sequencing data
Source: Genome Res. 2019 Nov;29(11):1860–77. doi: 10.1101/gr.234435.118 (PMC6836735; doi:10.1101/gr.234435.118)
Supplement: Supplemental Material [file supp_gr.234435.118_Supplemental_Code.zip › Supplemental_Code/code/measures/CNA.py]

import numpy as np
from variousFunctions import *

CNA_FILE_HEADER = "ID\tchromosome\tstart\tend\tmaternalChange\tpaternalChange\tINFO"

# It is assumed that maternal copy of chromosome contains mutation for B-SCITE submission to Genome Biology simulations
class CNA:
	def __init__(self, ID = "NA", chromosome=-1, start = -1, end = -1, maternalChange = -1000, paternalChange = -1000, INFO=""):
		self.ID		= ID
		self.chromosome = chromosome
		self.start	= start
		self.end	= end
		self.maternalChange = maternalChange
		self.paternalChange = paternalChange
		self.INFO = INFO


	def toString(self):
		stringRepresentation = ""
		stringRepresentation += self.ID + "\t" + str(self.chromosome) + "\t" + str(self.start) + "\t" + str(self.end)
		stringRepresentation += "\t" + str(self.maternalChange) + "\t" + str(self.paternalChange) + "\t" + self.INFO.strip()
		return stringRepresentation

	def getINFOEntryStringValue(self, entryID):
		for IDvaluePair in self.INFO.rstrip(";").split(";"):
			if IDvaluePair.strip().split("=")[0] == str(entryID):
				return IDvaluePair.strip().split("=")[1]
		print("ERROR in getINFOEntryStrValue of CNA class. There does not exit " + entryID + " in INFO value of " + self.ID + ". EXITING !!!")
		sys.exit(2)
	
	def getINFOEntryStrValue(self, entryID):
		return self.getINFOEntryStringValue(entryID)
	
	def getID(self):
		return self.ID

	def getMaternalChange(self):
		return self.maternalChange

	def getPaternalChange(self):
		return self.paternalChange
	
	def setPaternalChange(self, change):
		self.paternalChange = int(change)

	def setMaternalChange(self, change):
		self.maternalChange = int(change)

def stringToCNA(inputString):
	stringColumns	= inputString.strip().split()
	ID		= stringColumns[0]
	chromosome	= stringColumns[1]
	start		= int(stringColumns[2])
	end		= int(stringColumns[3])
	maternalChange	= int(stringColumns[4])
	paternalChange	= int(stringColumns[5])
	INFO = ""
	if len(stringColumns) > 6:
		INFO = stringColumns[6]

	return CNA(ID, chromosome, start, end, maternalChange, paternalChange, INFO)

def readCNAsFromFile(pathCNAFile):
	assertFileExists(pathCNAFile)
	CNAs = []
	CNAFile = open(pathCNAFile)
	CNAFile.readline()
	CNAs = [stringToCNA(line) for line in CNAFile.readlines()]
	CNAFile.close()
	return CNAs
