# Supplementary material for: PhISCS: a combinatorial approach for subperfect tumor phylogeny reconstruction via integrative use of single-cell and bulk sequencing data
Source: Genome Res. 2019 Nov;29(11):1860–77. doi: 10.1101/gr.234435.118 (PMC6836735; doi:10.1101/gr.234435.118)
Supplement: Supplemental Material [file supp_gr.234435.118_Supplemental_Code.zip › Supplemental_Code/code/measures/computeRobinsonFouldsDistance.py]

'''
	Written by Salem Malikic on July 27 2019
	This script computes Robinson Foulds distance between two trees in Newick format. 
	Taxa of same label are allowed in the tree.
	The reason that we implemented this is that package dendro that Farid found does not support multiple appearances of the same taxa in newick representation.
'''
import os
import argparse
from multiset import *

class Partition:
	def __init__(self, argpart1=None, argpart2=None):
		self.part1 = argpart1 # multiset containing elements of the first part of partition
		self.part2 = argpart2 # multiset containing elements of the second part of partition
	
	def __eq__(self, other):
		if self.part1 == other.part1 and self.part2 == other.part2:
			return True
		elif self.part1 == other.part2 and self.part2 == other.part1:
			return True
		else:
			return False


def readNewickTreeRepresentation(pathToNewickRepresentationFile):
	assert os.path.exists(pathToNewickRepresentationFile), "ERROR in function readNewickTreeRepresentation. No file " + pathToNewickRepresentationFile
	newickTreeRepresentationFile = open(pathToNewickRepresentationFile, "r")
	newickTreeRepresentation = newickTreeRepresentationFile.readline().strip()
	newickTreeRepresentationFile.close()
	return newickTreeRepresentation


def getAllTreeTaxa(newickTreeRepresentation):
	taxa = Multiset()
	i = 0
	while True:
		if i == len(newickTreeRepresentation):
			break
		if newickTreeRepresentation[i] in ['(', ',', ')', ';']:
			i += 1
		else:
			taxaID = ""
			while newickTreeRepresentation[i] not in ['(', ',', ')', ';']:
				taxaID += newickTreeRepresentation[i]
				i += 1
			taxa.add(taxaID)
	return taxa


def getAllPartitions(newickTreeRepresentation):
	allTaxa = getAllTreeTaxa(newickTreeRepresentation)
	leftBracketPositions = [i for i in range(len(newickTreeRepresentation)) if newickTreeRepresentation[i] == "("]	
	partitions = []
	for leftBracketPosition in leftBracketPositions:
		numLeftBrackets  = 1
		numRightBrackets = 0
		part1 = Multiset()
		i = leftBracketPosition + 1
		while numLeftBrackets > numRightBrackets:
			if newickTreeRepresentation[i] == ",":
				i += 1
			elif newickTreeRepresentation[i] == "(":
				numLeftBrackets += 1
				i += 1
			elif newickTreeRepresentation[i] == ")":
				numRightBrackets += 1
				i += 1
			else:
				taxaID = ""
				while newickTreeRepresentation[i] not in ['(', ',', ')']:
					taxaID += newickTreeRepresentation[i]
					i += 1
				part1.add(taxaID)
		part2 = allTaxa - part1
		partitions.append(Partition(part1, part2))

	return partitions


parser = argparse.ArgumentParser(description = "This script computes Robinson Foulds distance between two trees provided in .newick format")
parser.add_argument('-f', '--firstTree', required=True, help = "First  tree (single line file containing newick representation of the first tree)")
parser.add_argument('-s', '--secondTree', required=True, help = "Second tree (single line file containing newick representation of the second tree)")
parser.add_argument('-o', '--outputFile', required=False, help = "Output file (if function runs successfully, this file will contain single line with Robinson Foulds distance between trees printed in it)")
args = parser.parse_args()


newickFirstTree  = readNewickTreeRepresentation(args.firstTree)
newickSecondTree = readNewickTreeRepresentation(args.secondTree)


# verify that both trees have same taxa (can help in catching some bugs or unexpected behavior of tools)
firstTreeTaxa  = getAllTreeTaxa(newickFirstTree)
secondTreeTaxa = getAllTreeTaxa(newickSecondTree)
assert firstTreeTaxa == secondTreeTaxa, "ERROR. Taxa in " + args.firstTree + " and " + args.secondTree + " must be same."


# obtain all partitions for the first and the second tree (do also sanity check whether their numbers are same)
allPartitionsFirstTree  = getAllPartitions(newickFirstTree)
allPartitionsSecondTree = getAllPartitions(newickSecondTree)
assert len(allPartitionsFirstTree) == len(allPartitionsSecondTree), "ERROR. Number of partitions different among the two trees."


# below piece of code can be shortened, but intentionally we keep it expanded
distance = 0
for partition in allPartitionsFirstTree:
	if partition not in allPartitionsSecondTree:
		distance += 1

for partition in allPartitionsSecondTree:
	if partition not in allPartitionsFirstTree:
		distance += 1


# if output file is specified write to it, otherwise write to console
if args.outputFile is None:
	print(str(distance))
else:
	outputFile = open(args.outputFile, "w")
	outputFile.write(str(distance) + "\n")
	outputFile.close()
