# Supplementary material for: PhISCS: a combinatorial approach for subperfect tumor phylogeny reconstruction via integrative use of single-cell and bulk sequencing data
Source: Genome Res. 2019 Nov;29(11):1860–77. doi: 10.1101/gr.234435.118 (PMC6836735; doi:10.1101/gr.234435.118)
Supplement: Supplemental Material [file supp_gr.234435.118_Supplemental_Code.zip › Supplemental_Code/code/measures/README-RobinsonFouldsComputation.txt]

For calculating RF distance between the ground truth and the inferred matrices for PhISCS and SiFit you have to have the following inputs:


## PhISCS

Required files:
1) TEST.CFMatrix which is the output of PhISCS
2) TEST.doublet which can found under data file and stores the information about the node of origin of each cell (currently PhISCS does not account for doublets and they were not simulated in our experiments so there is always a single node of origin of a cell).

python conflictFreeMatrixToNewick.py \
    -c TEST.CFMatrix \
    -t TEST.PhISCS.tree \
    -d TEST.PhISCS.doublet

python getNewickFormatGrounTruthTree.py \
    -t TEST.PhISCS.tree \
    -d TEST.PhISCS.doublet \
    -o TEST.PhISCS.cellIDs.newick

python replaceCellIDsWithSubcloneIDs.py \
    -i TEST.PhISCS.cellIDs.newick \
    -d TEST.doublet \
    -o TEST.PhISCS.cloneIDs.newick

––––––––––––––––––––––––––––––––––––––––––––––––––––––––

## SiFit

Required files:
1) TEST_mlTree.newick which is the output of SiFit
2) TEST.doublet which can found under data file

!python labelChangeSiFit.py \
    -i TEST_mlTree.newick \
    -o TEST.SiFit.cellIDs.newick

!python replaceCellIDsWithSubcloneIDs.py \
    -i TEST.SiFit.cellIDs.newick \
    -d TEST.doublet \
    -o TEST.SiFit.cloneIDs.newick

––––––––––––––––––––––––––––––––––––––––––––––––––––––––

## Ground truth

Required files:
1) TEST.tree which can found under data file
2) TEST.doublet which can found under data file

python getNewickFormatGrounTruthTree.py \
    -t TEST.tree \
    -d TEST.doublet \
    -o TEST.ground.cellIDs.newick

python replaceCellIDsWithSubcloneIDs.py \
    -i TEST.ground.cellIDs.newick \
    -d TEST.doublet \
    -o TEST.ground.cloneIDs.newick

––––––––––––––––––––––––––––––––––––––––––––––––––––––––

## Calculating RF distance between ground truth and PhISCS:

python computeRobinsonFouldsDistance.py \
    -f TEST.ground.cloneIDs.newick \
    -s TEST.PhISCS.cloneIDs.newick \
    -o TEST.PhISCS.RF


## Calculating RF distance between ground truth and SiFit:

python computeRobinsonFouldsDistance.py \
    -f TEST.ground.cloneIDs.newick \
    -s TEST.SiFit.cloneIDs.newick \
    -o TEST.SiFit.RF


In order to get normalized RF distance values presented in the paper, we divide distance computed above by the maximum possible RF distance for a particular case.


If you have any questions, please visit our Github webpage at https://github.com/sfu-compbio/PhISCS. This webpage also contains our contact information and please do not hesitate to contact us if you have any questions about running this or any other code related to PhISCS.
