# Supplementary material for: PhISCS: a combinatorial approach for subperfect tumor phylogeny reconstruction via integrative use of single-cell and bulk sequencing data
Source: Genome Res. 2019 Nov;29(11):1860–77. doi: 10.1101/gr.234435.118 (PMC6836735; doi:10.1101/gr.234435.118)
Supplement: Supplemental Material [file supp_gr.234435.118_Supplemental_Code.zip › Supplemental_Code/code/measures/Mutation.py]

import numpy as np
import sys


# Two functions below should be implemented in variousFunctions.py, but as Mutation.py is inclued there, we would have cyclic references

def getEntryStringValue(keyValueString, entryID):
	keyValuePairs = keyValueString.split(";")
	for keyValuePair in keyValuePairs:
		keyString   = keyValuePair.strip().split("=")[0]
		valueString = keyValuePair.strip().split("=")[1]
		if keyString == str(entryID):
			return valueString
	print("ERROR in getEntryStringValue. There does not exit entry with ID " + entryID + " in string" + keyValueString + ". EXITING !!!")
	sys.exit(2)


def getEntryStrValue(keyValueString, entryID):
	return getEntryStringValue(keyValueString, entryID)

def isFloat(value):
	try:
		float(value)
		return True
	except ValueError:
    		return False


def floatToStr(floatNumber, numDecimals = 2):
	if isFloat(floatNumber):
		return ("{:." + str(numDecimals) + "f}").format(floatNumber)
	else:
		return floatNumber


def floatToString(floatNumber, numDecimals = 2):
	return floatToStr(floatNumber, numDecimals)


class Mutation:

	def getINFOEntryStringValue(self, entryID):
		INFO_columns = self.INFO.split(";")
		for column in INFO_columns:
			if column.strip().split("=")[0] == str(entryID):
				return column.strip().split("=")[1]
		print("There does not exit " + entryID + " in " + self.ID + ". EXITING !!!")
		sys.exit(2)


	def getINFOEntryStrValue(self, entryID):
		return self.getINFOEntryStringValue(entryID)


	def __init__(self, ID = "NA", chromosome="none", position="0", mutReads={}, refReads={}, INFO=""):
		self.ID		= ID
		self.chromosome = chromosome
		self.position	= position
		self.INFO	= INFO
		assert set(mutReads.keys()) == set(refReads.keys()), "In Mutation constructor, set of samples different for variant and reference reads"
		self.mutReads = {}
		for sampleID in mutReads.keys():
			self.mutReads[sampleID] = mutReads[sampleID]
		self.refReads = {}
		for sampleID in refReads.keys():
			self.refReads[sampleID] = refReads[sampleID]
		if len(self.refReads.keys()) > 0:
			ERROR_MESSAGE = "In Mutation constructor, sampleIDs field in INFO does not agree with sampleIDs present in mutReads"
			assert set(self.getINFOEntryStringValue("sampleIDs").split(",")) == set(refReads.keys()), ERROR_MESSAGE
		else:
			ERROR_MESSAGE = "If no mut/ref reads INFO is provided then sampleIDs should be empty or absent in INFO field"
			assert ("sampleIDs" not in INFO) or len(self.getINFOEntryStringValue("sampleIDs")) == 0, ERROR_MESSAGE


	def setMutReadsInSample(self, newReadCount, sampleID):
		assert sampleID in self.mutReads.keys(), "ERROR in Mutation.py in setMutReadsInSample. Sample ID not present in hash."
		self.mutReads[sampleID] = newReadCount


	def getMutReadsInSample(self, sampleID):
		assert sampleID in self.mutReads.keys(), "ERROR in Mutation.py in getMutReadsInSample. Sample ID not present in hash."
		return self.mutReads[sampleID]


	def setRefReadsInSample(self, newReadCount, sampleID):
		assert sampleID in self.refReads.keys(), "ERROR in Mutation.py in setRefReadsInSample. Sample ID not present in hash."
		self.refReads[sampleID] = newReadCount		


	def getRefReadsInSample(self, sampleID):
		assert sampleID in self.refReads.keys(), "ERROR in Mutation.py in getRefReadsInSample. Sample ID not present in hash."
		return self.refReads[sampleID]
	

	def getVAF(self, sampleID=""):
		if sampleID == "":
			assert len(self.refReads.keys()) == 1, "ERROR. sampleID must be provided in getVAF of Mutation class if num samples is not 1"
			return self.getVAF(self.mutReads.keys()[0])
		assert sampleID in self.mutReads.keys(), "ERROR. Incorrect sampleID " + sampleID + " in class Mutation, function getVAF"
		if self.mutReads[sampleID] + self.refReads[sampleID] == 0:
			return "NA"
		return float(2.0*self.mutReads[sampleID])/(self.mutReads[sampleID] + self.refReads[sampleID])


	def getChromosome(self):
		return self.chromosome


	def getPosition(self):
		return self.position

		
	def getSampleIDs(self):
		# we expect to have something like sampleIDs=S1,S2,S3;
		return self.getINFOEntryStringValue("sampleIDs").strip().split(",")


	def updateINFOEntryValue(self, entryID, newValue):
		INFO_pairs = self.INFO.strip(";").split(";")
		updatedINFO = ""
		IDfound = False
		for pair in INFO_pairs: # pair is (ID, value) pair in form "ID=value"
			pairID = pair.split("=")[0]
			if pairID == entryID:
				updatedINFO += pairID + "=" + str(newValue) + ";"
				IDfound = True
			else:
				updatedINFO += pair + ";"
		assert IDfound == True, "ERROR in function updateINFOEntryValue in Mutation class. INFO does not contain entry with ID " + entryID
		self.INFO = updatedINFO


	def addINFOEntry(self, entryID, value):
		INFO_pairs = self.INFO.strip(";").split(";")
		IDfound = False
		for pair in INFO_pairs: # pair is (ID, value) pair in form "ID=value"
			pairID = pair.split("=")[0]
			if pairID == entryID:
				IDfound = True
		assert IDfound == False, "ERROR in function addINFOEntry in Mutation class. INFO already contains entry with ID " + entryID
		self.INFO = self.INFO.rstrip(";") + ";" + entryID + "=" + value + ";"
				 

	def updateID(self, newID):
		self.updateINFOEntryValue("ID", newID)
	

	def toString(self):
		strRepresentation = ""
		strRepresentation += str(self.ID) + "\t"
		strRepresentation += str(self.chromosome) + "\t"
		strRepresentation += str(self.position) + "\t"
		strRepresentation += ';'.join([str(self.mutReads[sampleID]) for sampleID in self.getSampleIDs()]) + "\t"
		strRepresentation += ';'.join([str(self.refReads[sampleID]) for sampleID in self.getSampleIDs()]) + "\t"
		strRepresentation += self.INFO
		return strRepresentation


	def __lt__(self, other):
		if int(self.chromosome) < int(other.chromosome):
			return True
		if int(self.chromosome) == int(other.chromosome):
			return self.position < other.position
		return False


	def getID(self):
		return self.ID
	
	def getGeneID(self):
		if (self.INFO.startswith("geneID=") or ";geneID=" in self.INFO) and (self.INFO.startswith("ID=") or ";ID=" in self.INFO):
			print("ERROR in function getGeneID in Mutation class")
			print("Mutation " + self.toString() + " has both geneID and ID in its INFO.")
			print("This causes issues in plotting functions (ID used in phiscs, geneID in BSCITE")
			sys.exit(2)
		if self.INFO.startswith("geneID") or ";geneID=" in self.INFO:
			return self.getINFOEntryStringValue("geneID")
		elif self.INFO.startswith("ID=") or ";ID=" in self.INFO:
			return self.getINFOEntryStringValue("ID")
		else:
			print("ERROR in function getGeneID in Mutation class. INFO entry does not contain geneID nor ID")
			print(self.toString())
			sys.exit(2)
		

	def getRefReads(self, sampleID=""):
		if sampleID == "":
			ERROR_MESSAGE =  "ERROR. In getRefReads() function in Mutation class, sampleID argument must be provided, "
			ERROR_MESSAGE += "unless the number of samples is equal to 1."
			assert len(self.refReads.keys()) == 1, ERROR_MESSAGE
			return self.getRefReads(self.refReads.keys()[0])
		return self.refReads[sampleID]


	def getMutReads(self, sampleID=""):
		if sampleID == "":
			ERROR_MESSAGE =  "ERROR. In getMutReads() function in Mutation class, sampleID argument must be provided, "
			ERROR_MESSAGE += "unless the number of samples is equal to 1."
			assert len(self.mutReads.keys()) == 1, ERROR_MESSAGE
			return self.getMutReads(self.mutReads.keys()[0])
		return self.mutReads[sampleID]

	
	def getTotalReads(self, sampleID=""):
		return self.getMutReads(sampleID) + self.getRefReads(sampleID)


	def getTrueVAF(self, sampleID=""):
		if sampleID == "":
			ERROR_MESSAGE =  "ERROR. In getTrueVAF() function in Mutation class, sampleID argument must be provided, "
			ERROR_MESSAGE += "unless the number of samples is equal to 1."
			assert len(self.mutReads.keys()) == 1, ERROR_MESSAGE
			return self.getTrueVAF(self.mutReads.keys()[0])
		sampleIDs = self.getSampleIDs()
		assert sampleID in sampleIDs, "ERROR in function getTrueVAF() in Mutation class. sampleID " + sampleID + " not found!"
		trueVAFs = [float(x) for x in self.getINFOEntryStringValue("trueVAF").split(",")]
		assert len(trueVAFs) == len(sampleIDs), "ERROR in function getTrueVAF() in Mutation class. Lengths of trueVAFs and sampleIDs unequal"
		for i in range(len(sampleIDs)):
			if sampleIDs[i] == sampleID:
				return trueVAFs[i]
		assert True, "ERROR. Last assert in getTrueVAF() in Mutation class failed."
		

	def getTrueNodes(self):
		return self.getINFOEntryStringValue("trueNode").strip().split(",")

	def updateMutRefReads(self, newCoverage, sampleID=""):
		if sampleID == "":
			ERROR_MESSAGE =  "ERROR. In updateMutRefReads() function in Mutation class, sampleID argument must be provided, "
			ERROR_MESSAGE += "unless the number of samples is equal to 1."
			assert len(self.mutReads.keys()) == 1, ERROR_MESSAGE
			return self.updateMutRefReads(newCoverage, self.mutReads.keys()[0])

		VAF = self.getTrueVAF(sampleID)
		#newTotalReads	= int(np.random.normal(newCoverage, newCoverageStdev) + 0.5)  # number of reads spanning mutation locus
		newTotalReads   = newCoverage
		newMutReads     = np.random.binomial(newTotalReads, VAF/2)
		newRefReads	= newTotalReads - newMutReads
		self.mutReads[sampleID]	= newMutReads
		self.refReads[sampleID]	= newRefReads
		return True


	def updateMutRefReadsAllSamples(self, newCoverage):
		for sampleID in self.mutReads.keys():
			self.updateMutRefReads(newCoverage, sampleID)


	def updateCoverageInAllSamples(self, newCoverage):
		self.updateMutRefReadsAllSamples(newCoverage)

	def updateTrueVAFinSample(self, sampleID, newVAF):
		assert sampleID in self.getSampleIDs(), "ERROR in function updateTrueVAFinSample. No sample with ID " + sampleID
		updateSampleVAFindex = self.getSampleIDs().index(sampleID)
		currentValues = self.getINFOEntryStringValue("trueVAF").strip().split(",")
		newValues     = []
		for i in range(len(currentValues)): #i is sample index
			if i == updateSampleVAFindex:
				newValues.append(str(newVAF))
			else:
				newValues.append(currentValues[i])
		self.updateINFOEntryValue("trueVAF", ",".join(newValues))
			
	

	def addSample(self, sampleID, mutReads, refReads, trueVAF = ""):
		ERROR_MESSAGE =  "\nEROR in addSample in Mutation.py. SampleID " + sampleID + " is already present."
		ERROR_MESSAGE += "\nMutation ID is " + self.getID()
		assert sampleID not in self.getSampleIDs(), ERROR_MESSAGE
		if trueVAF != "":
			currentTrueVAFstring = self.getINFOEntryStringValue("trueVAF")
			self.updateINFOEntryValue("trueVAF", currentTrueVAFstring.rstrip(";") + "," + floatToString(trueVAF, 5))
		currentSampleIDsString = self.getINFOEntryStringValue("sampleIDs")
		self.updateINFOEntryValue("sampleIDs", currentSampleIDsString.rstrip(";") + "," + sampleID)
		self.mutReads[sampleID] = mutReads
		self.refReads[sampleID] = refReads


	def getAverageCoverageInAllSamples(self):
		assert set(self.mutReads.keys()) == set(self.getSampleIDs()), "ERROR in getAverageCoverageInAllSamples. Unequal sets of sample IDs."
		assert set(self.mutReads.keys()) == set(self.refReads.keys()), "ERROR in getAverageCoverageInAllSamples. Unequal sets of sample IDs."
		totalCoverage = 0
		for sampleID in self.getSampleIDs():
			totalCoverage += self.mutReads[sampleID]
			totalCoverage += self.refReads[sampleID]
		return int(totalCoverage/len(self.getSampleIDs()))


	def reorderSampleIDs(self, desiredOrderOfSamples): # this function was used in parsing data from Andrew's paper
		sampleIDs = self.getINFOEntryStringValue("sampleIDs").strip().split(",")
		assert set(sampleIDs) == set(desiredOrderOfSamples), "ERROR in reorderSampleIDs. Different sets of sampleIDs."

		newINFOvalue = ""
		processedEntries = []

		for entryID in [x.strip().split("=")[0] for x in self.INFO.rstrip(";").split(";")]:
			assert entryID not in processedEntries, "ERROR. Entry " + entryID + " repeated in reorderSampleIDs. Mut ID is " + self.getID()
			entryValueInSample = {}
			valuesInSamples = self.getINFOEntryStringValue(entryID).strip().split(",")

			if entryID in ["refNuc", "altNuc", "geneID"]:
				assert len(valuesInSamples) == 1, "ERROR in reorderSampleIDs. Reference or altered nucleotide takes only one value."
				newINFOvalue += entryID + "=" + valuesInSamples[0] + ";"
			else:
				assert len(valuesInSamples) == len(sampleIDs), "ERROR in reorderSampleIDs. Different lengths of sample IDs."
				for i in range(len(sampleIDs)):
					entryValueInSample[sampleIDs[i]] = valuesInSamples[i]
				newINFOvalue += entryID
				newINFOvalue += "="
				newINFOvalue += ",".join([entryValueInSample[sampleID] for sampleID in desiredOrderOfSamples])
				newINFOvalue += ";"
				processedEntries.append(entryID)

		self.INFO = newINFOvalue


	def getQuadraticTermCoefficientInBulkObjective(self, sampleID):
		v = float(self.getMutReads(sampleID))
		r = float(self.getRefReads(sampleID))
		t = v + r
		assert self.getTotalReads(sampleID) == t, "ERROR. Total reads differ from what is expected"
		z = (2 * (v + 0.5))/(t + 1.0)

		assert 0<z and z<2, "ERROR in getQadraticTermCoefficientInBulkObjective. z is not from (0,2)"
		nominator = t
		halfVAF	  = z/2.0
		denominator = (8.0 * halfVAF * (1-halfVAF))
		return -nominator/denominator	


def strToMutation(inputString):
	stringColumns 	= inputString.strip().split()
	ID		= stringColumns[0]
	chromosome 	= stringColumns[1]
	position 	= int(stringColumns[2])
	assert len(stringColumns) > 5, "ERROR in function strToMutation. INFO column empty. sampleIDs= required in this column"
	INFO = stringColumns[5]

	sampleIDs = getEntryStringValue(INFO, "sampleIDs").strip().split(",")
	assert len(sampleIDs) > 0, "sampleIDs field absent in " + inputString + " and therefore can not convert this string to Mutation."	
	
	mutReads = {} # column[3]
	refReads = {} # column[4]
	ERROR_MESSAGE = "ERROR! Number of sampleIDs and number of mutReads (thirdColumn), as well as number of refReads (column 4) must be equal."
	ERROR_MESSAGE += "\nSome of these numbers are not equal and therefore string " + inputString + " can not be converted to Mutation."
	assert len(stringColumns[3].strip().split(";")) == len(sampleIDs), ERROR_MESSAGE
	assert len(stringColumns[4].strip().split(";")) == len(sampleIDs), ERROR_MESSAGE

	for i in range(len(sampleIDs)):
		sampleID = sampleIDs[i]
		mutReads[sampleID] = int(stringColumns[3].split(";")[i])
		refReads[sampleID] = int(stringColumns[4].split(";")[i])

	return Mutation(ID, chromosome, position, mutReads, refReads, INFO)


def simulateMutantReferenceCounts(coverage, VAF, coverageStdev = 0.01):
#	totalCount     = int(np.random.normal(coverage, coverageStdev) + 0.5)  # number of reads spanning mutation locus
	totalCount     = coverage
	mutantCount    = np.random.binomial(totalCount, VAF/2)
	referenceCount = totalCount - mutantCount
	return [mutantCount, referenceCount]


'''
	def getGroundTruthFitError(self):
		squaredDifference = float(self.getINFOEntryStringValue("trueVAF")) - self.getVAF()
		return self.getVarianceCoefficient() * squaredDifference * squaredDifference


	def diffBetweenGivenTrueVAF(self):
		return abs(self.getVAF()-float(self.getINFOEntryStringValue("trueVAF")))
'''
