# Supplementary material for: PhISCS: a combinatorial approach for subperfect tumor phylogeny reconstruction via integrative use of single-cell and bulk sequencing data
Source: Genome Res. 2019 Nov;29(11):1860–77. doi: 10.1101/gr.234435.118 (PMC6836735; doi:10.1101/gr.234435.118)
Supplement: Supplemental Material [file supp_gr.234435.118_Supplemental_Code.zip › Supplemental_Code/code/measures/myconstants.py]

MAX_EDGE_LABEL_LENGTH = 25
MAX_NODE_LABEL_LENGTH = 15
DIFFERENT_LINEAGES  = 0
ANCESTOR_DESCENDANT = 1
DESCENDANT_ANCESTOR = 2
SAME_NODE = 3 
ROOT_NODE = "-1"  # this is ID of the root node in tree representation
BULK_FILE_HEADER = "ID\tChromosome\tPosition\tMutantCount\tReferenceCount\tINFO"
PATH_MLTED_EXE_FILE = "/data/frashidi/PhISCS/_code/MLTED/mlted.exe "
