# Supplementary material for: PhISCS: a combinatorial approach for subperfect tumor phylogeny reconstruction via integrative use of single-cell and bulk sequencing data
Source: Genome Res. 2019 Nov;29(11):1860–77. doi: 10.1101/gr.234435.118 (PMC6836735; doi:10.1101/gr.234435.118)
Supplement: Supplemental Material [file supp_gr.234435.118_Supplemental_Code.zip › Supplemental_Code/code/measures/labelChangeSiFit.py]

'''
This script just changes taxa labels from sc1 to clonex, where x is true clone(node) of origin of single-cell sc1
'''

import argparse
import os
import re

def readNewickTreeRepresentation(pathToNewickRepresentationFile):
    assert os.path.exists(pathToNewickRepresentationFile), "ERROR in function readNewickTreeRepresentation. No file " + pathToNewickRepresentationFile
    newickTreeRepresentationFile = open(pathToNewickRepresentationFile, "r")
    newickTreeRepresentation = newickTreeRepresentationFile.readline().strip()    
    newickTreeRepresentationFile.close()
    newickTreeRepresentation = re.sub(':[0-9]*\.[0-9E-]*\,', ',', newickTreeRepresentation)
    newickTreeRepresentation = re.sub(':[0-9]*\.[0-9E-]*\)', ')', newickTreeRepresentation)
    newickTreeRepresentation = re.sub('sc', 'cell', newickTreeRepresentation)
    return newickTreeRepresentation

parser = argparse.ArgumentParser(description = "This is script")
parser.add_argument('-i', '--inputNewickFile', required=True, help = "input file (single line file containing newick representation of tree with cell IDs used as taxa.)")
parser.add_argument('-o', '--outputNewickFile', required=True, help = "output file (single line containing newick represntation with clone IDs used as taxa")
args = parser.parse_args()

cell_newickRepresentation = readNewickTreeRepresentation(args.inputNewickFile)

clone_newickRepresentation = ""
i = 0 # current character
while i < len(cell_newickRepresentation):
    if cell_newickRepresentation[i] in ['(', ',', ')', ';']:
        clone_newickRepresentation += cell_newickRepresentation[i]
        i += 1
    else:
        if i == len(cell_newickRepresentation):
            break
        else:
            assert cell_newickRepresentation[i:i+4] == "cell", "ERROR. Unexpected format of " + args.inputNewickFile + ". Cell IDs are expected to start with string cell"
            cellID = ""
            while cell_newickRepresentation[i] not in ['(', ',', ')', ';']:
                cellID += cell_newickRepresentation[i]
                i += 1
            clone_newickRepresentation += "clone" + str(int(cellID.replace('cell',''))-1)

clone_newickRepresentation = re.sub('clone', 'cell', clone_newickRepresentation)
outputFile = open(args.outputNewickFile, "w")
outputFile.write(clone_newickRepresentation + "\n")
outputFile.close()
