# Supplementary material for: PhISCS: a combinatorial approach for subperfect tumor phylogeny reconstruction via integrative use of single-cell and bulk sequencing data
Source: Genome Res. 2019 Nov;29(11):1860–77. doi: 10.1101/gr.234435.118 (PMC6836735; doi:10.1101/gr.234435.118)
Supplement: Supplemental Material [file supp_gr.234435.118_Supplemental_Code.zip › Supplemental_Code/code/measures/measures.py]

from Tree import *
from variousFunctions import changeMLTEDinput


def getMutationsNotViolatingISA(tree):
	mutationsNotViolatingISA = []
	for mutID in tree.getMutations():
		assert len(tree.getNodesOfMutation(mutID)) in [1,2], "ERROR in getMutationsNotViolatingISA. Mut not at 1 or 2 nodes in tree."
		if len(tree.getNodesOfMutation(mutID)) == 1:
			mutationsNotViolatingISA.append(mutID)
	return mutationsNotViolatingISA


def getMutationsUsedForMeasureCalculation(resultTree, trueTree):
	usedMutations = [] # these are mutations that are: not eliminated in result tree and that are also not affected by ISA violation in ground truth
	for mutID in resultTree.getMutations():
		assert len(resultTree.getNodesOfMutation(mutID)) in [1,2], "ERROR in getMutsForMeasuresCalculation. Mut not at 1 or 2 nodes."
		if len(trueTree.getNodesOfMutation(mutID)) == 1:
			usedMutations.append(mutID)
	return usedMutations
	

def getMutationsNotUsedForMeasureCalculation(resultTree, trueTree):
	usedMutations    = getMutationsUsedForMeasureCalculation(resultTree, trueTree)
	notUsedMutations = []
	for mutID in trueTree.getMutations():
		if mutID not in usedMutations:
			notUsedMutations.append(mutID)
	return notUsedMutations


############################################################################################################################
# For each pair of mutations in ground truth tree that are in ancestor-descendant relation (same nodes excluded) we check
# whether this relationship is preserved in the inferred tree.
############################################################################################################################

def ancestorDescendantAccuracy(resultTree, trueTree):	
	mutationsUsedForMeasureCalculation = getMutationsUsedForMeasureCalculation(resultTree, trueTree)
	print(" ".join(mutationsUsedForMeasureCalculation) + " ")
	numMutations = len(mutationsUsedForMeasureCalculation)
	correct	= 0.0   # number of correctly inferred anc-desc relations (relation source is ground truth tree)
	total	= 0.0   # total number of pairs that have strict anc-desc relation in ground truth tree (mutations at same nodes excluded)
	for i in range(numMutations):
		for j in range(i+1, numMutations):
			mut1 = mutationsUsedForMeasureCalculation[i]
			mut2 = mutationsUsedForMeasureCalculation[j]
			trueRelation = trueTree.getMutationsAncestryRelation(mut1, mut2)
			assert trueRelation in [SAME_NODE, ANCESTOR_DESCENDANT, DESCENDANT_ANCESTOR, DIFFERENT_LINEAGES]
			if (trueRelation == SAME_NODE) or (trueRelation == DIFFERENT_LINEAGES):
				continue
			else:
				total += 1
				inferredRelation = resultTree.getMutationsAncestryRelation(mut1, mut2)
				assert inferredRelation in [SAME_NODE, ANCESTOR_DESCENDANT, DESCENDANT_ANCESTOR, DIFFERENT_LINEAGES]
				if inferredRelation == trueRelation:
					correct += 1
				else:
					print(mut1 + " " + mut2 + " incorrect.")

	print("In ancestor descendant, correct=" + str(correct) + ", total=" + str(total) + ".")
	if total == 0:
		return 1.0
	else:
		return correct/total


############################################################################################################################
# For each pair of mutations in ground truth tree that are in different-lineages relation  we check whether the same
# relationship is preserved in the inferred tree.
############################################################################################################################

def differentLineagesAccuracy(resultTree, trueTree):  
	mutationsUsedForMeasureCalculation = getMutationsUsedForMeasureCalculation(resultTree, trueTree)
	numMutations = len(mutationsUsedForMeasureCalculation)	
	correct = 0.0  # number of correctly inferred different-lineages relations in inferred tree compared to ground truth
	total	= 0.0  # total number of pairs of mutations that are in different-lineage relation in ground truth
	for i in range(numMutations):
		for j in range(i+1, numMutations):
			mut1 = mutationsUsedForMeasureCalculation[i]
			mut2 = mutationsUsedForMeasureCalculation[j]
			trueRelation = trueTree.getMutationsAncestryRelation(mut1, mut2)
			assert trueRelation in [SAME_NODE, ANCESTOR_DESCENDANT, DESCENDANT_ANCESTOR, DIFFERENT_LINEAGES]
			if trueRelation == DIFFERENT_LINEAGES:
				total += 1
				inferredRelation = resultTree.getMutationsAncestryRelation(mut1, mut2)
				assert inferredRelation in [SAME_NODE, ANCESTOR_DESCENDANT, DESCENDANT_ANCESTOR, DIFFERENT_LINEAGES]
				if inferredRelation == DIFFERENT_LINEAGES:
					correct += 1
				else:
					print(mut1 + " " + mut2 + " incorrect.")
		
	print("In different lineages, correct=" + str(correct) + ", total=" + str(total) + ".")
	if total == 0:
		return 1.0
	else:
		return correct/total


############################################################################################################################
# For each pair of mutations in ground truth tree that are on the same node we look
# relationship is preserved in the inferred tree.
############################################################################################################################

def phylogeneticClusteringAccuracy(resultTree, trueTree):
	totalPairs = 0.0 # number of mutation pairs in the same cluster
	totalScore = 0.0 # total distance is sum of distances over each pair
	mutationsUsedForMeasureCalculation = getMutationsUsedForMeasureCalculation(resultTree, trueTree)
	numMutations = len(mutationsUsedForMeasureCalculation)
	
	for i in range(numMutations):
		for j in range(i+1, numMutations):
			mut1 = mutationsUsedForMeasureCalculation[i]
			mut2 = mutationsUsedForMeasureCalculation[j]	
			if trueTree.getMutationsAncestryRelation(mut1, mut2) == SAME_NODE:
				totalPairs += 1
				trueTreeCluster = trueTree.getNodesOfMutation(mut1)[0] # cluster of mutation pair in true tree
				pairScore  = None
				if resultTree.getMutationsAncestryRelation(mut1, mut2) == DIFFERENT_LINEAGES:
					pairScore = 0
				else:
					a = resultTree.getNodesOfMutation(mut1)[0]
					b = resultTree.getNodesOfMutation(mut2)[0]
					nodesOnPath = [] # nodes on the path between a and b (including a and b) in result tree
					upperNode = a
					lowerNode = b
					if resultTree.ancMatrix(b, a) == 1:
						upperNode = b
						lowerNode = a
					for node in resultTree.getNodes():	
						if resultTree.ancMatrix(upperNode, node) == 1 and resultTree.ancMatrix(node, lowerNode) == 1:
							if node not in nodesOnPath:
								nodesOnPath.append(node)

					totalOnPath		 = 0.0  # total number of mutations on path from a to b (inclusively)
					totalOnPathFromSameClust = 0.0
					for node in nodesOnPath:
						mutsAtNode = resultTree.getMutationsAtNode(node)
						for mut in mutsAtNode:
							if mut in mutationsUsedForMeasureCalculation:
								totalOnPath += 1
								if trueTree.getNodesOfMutation(mut)[0] == trueTreeCluster:
									totalOnPathFromSameClust += 1
				
					pairScore = totalOnPathFromSameClust/totalOnPath
				totalScore += pairScore

	print("In phylogeneticClusteringAccuracy, totalScore=" + str(totalScore) + ", totalPairs=" + str(totalPairs) + ".")
	print("In phylogeneticClusteringAccuracy number of used mutations " + str(len(mutationsUsedForMeasureCalculation)))
	if totalPairs == 0:
		return 1.0
	else:
		return totalScore/totalPairs


####################################################################################################################################################


'''
	To run this measure, please build MLTED (download from github) and in the file myconstants.py set the value of the related variable pointing to 
	MLTED executable.

'''
def calculateMLTEDdistance(resultTree, trueTree, measureName, tempFilesPrefix):
	pathMLTEDinputFile_resultTree = tempFilesPrefix + ".inferredTree.MLTEDinput"
	pathMLTEDinputFile_trueTree   = tempFilesPrefix + ".trueTree.MLTEDinput" 	
	writeTreeToMLTEDinputFormatFile(resultTree, pathMLTEDinputFile_resultTree)
	writeTreeToMLTEDinputFormatFile(trueTree,   pathMLTEDinputFile_trueTree)
	outputResultFile, outputTrueFile = changeMLTEDinput(pathMLTEDinputFile_resultTree, pathMLTEDinputFile_trueTree)

	#command =  PATH_MLTED_EXE_FILE + " " + pathMLTEDinputFile_resultTree + " " + pathMLTEDinputFile_trueTree
	command =  PATH_MLTED_EXE_FILE + " " + outputResultFile + " " + outputTrueFile
	command += " > " + tempFilesPrefix + ".temp"
	os.system(command)

	measureValue = None
	tempFile = open(tempFilesPrefix + ".temp", "r")
	for line in tempFile.readlines():
		if "Distance" in line and measureName == "MLTED_distance":
			measureValue = line.strip().split()[2]
			tempFile.close()
			return float(measureValue)

		if ("Similarity" in line) and ("Normalized" not in line) and (measureName == "MLTED_similarity"):
			measureValue = line.strip().split()[2]
			tempFile.close()
			return float(measureValue)

		if ("Similarity" in line) and ("Normalized" in line) and (measureName == "MLTED_normalizedSimilarity"):
			measureValue = line.strip().split()[3]
			tempFile.close()
			return float(measureValue)
	tempFile.close()

	assert False, "ERROR in calculateMLTEDdistance. Value of measure was not computed successfully. Measure name is " + measureName + " and temp file prefix is " + tempFilesPrefix


#######################################################################################################################################################
'''
Function used to calculate given measure for a given tool and store it in the output file passed as the last argument.

ARGUMENTS:
	1. pathBulkFile       --- bulk file that is accompanying file to the true tree  
	2. pathTrueTreeFile   --- path ground truth tree
	3. pathResultTreeFile --- this is the file from which output tree structure of a given method can be reconstructed. It can be .matrices file for 
				  BSCITE or SCITE but can also be .conflictFreeMatrix in the case of OncoNEM
	4. tool		      --- name of the tool 
	5. measureName        --- name of the measure that is calculated
	6. pathOutputFile     --- file where measure value is stored. It consists of single float or "NA" in the case that file given via argument 
			          pathResultTreeFile does not exist. The filename is not modified inside this function.
'''
def calculatePhylogeneticMeasure(pathBulkFile, pathTrueTreeFile, pathResultTreeFile, tool, measureName,  pathOutputFile):
	assert tool in ["SCITE", "BSCITE", "OncoNEM", "PhISCS"], "In function calculateMeasureOnCluster unknown tool " + str(tool)

	ERROR_MESSAGE =  "In function calculatePhylogeneticMeasure, unknown measure " + str(measureName) 
	assert measureName in ["coClust", "ancDesc", "diffLin", "MLTED_distance", "MLTED_similarity", "MLTED_normalizedSimilarity"], ERROR_MESSAGE	 

	if os.path.exists(pathResultTreeFile) == False:
		print("WARNING in calculatePhylogeneticMeasure. File " + pathResultTreeFile + " does not exist. NA written to the measure file.")
		outputFile = open(pathOutputFile, "w")
		outputFile.write("NA\n")
		outputFile.close()
		return
		
	trueTree   = getTreeFromBulkAndTreeFiles(pathBulkFile, pathTrueTreeFile)
	resultTree = None
	if tool == "SCITE":
		resultTree = getTreeFromBSCITEMatricesFile(pathResultTreeFile, pathBulkFile, "OPTIMAL_SC")
	elif tool == "BSCITE":
		resultTree = getTreeFromBSCITEMatricesFile(pathResultTreeFile, pathBulkFile, "OPTIMAL_COMBINED")
	elif tool == "OncoNEM":
		resultTree = getTreeFromBulkAndConflictFreeMatrixFiles(pathBulkFile, pathResultTreeFile)
	elif tool == "PhISCS":
		resultTree = getTreeFromBulkAndConflictFreeMatrixFiles(pathBulkFile, pathResultTreeFile)

	measureValue = "NA"
	if measureName == "coClust":
		measureValue = phylogeneticClusteringAccuracy(resultTree, trueTree)
	elif measureName == "ancDesc":
		measureValue = ancestorDescendantAccuracy(resultTree, trueTree)
	elif measureName == "diffLin":
		measureValue = differentLineagesAccuracy(resultTree, trueTree)
	elif "MLTED" in measureName: # there are different types of MLTED measure so it is treated in a bit different way
		measureValue = calculateMLTEDdistance(resultTree, trueTree, measureName, pathOutputFile)
	else:
		print("ERROR. In function calculateGivenMeasure trying to compute unknown measure " + str(measure))
	assert measureValue != "NA", "ERROR in calculatePhylogeneticMeasure. Measure value set to NA."
	
	outputFile = open(pathOutputFile, "w")
	outputFile.write(str(measureValue) + "\n")
	outputFile.close()	

#####################################################################################################################################################


def ISAViolationDetection(resultTree, trueTree):
	trueISAViolating   = set(trueTree.getMutationsViolatingISA())
	allMutations       = set(trueTree.getMutations())
	presentInOutput    = set(resultTree.getMutations())
	eliminatedByMethod = allMutations - presentInOutput
	
	return [list(trueISAViolating), list(trueISAViolating.intersection(eliminatedByMethod)), list(eliminatedByMethod)]

#######################################################################################################################################################
