# Supplementary material for: PhISCS: a combinatorial approach for subperfect tumor phylogeny reconstruction via integrative use of single-cell and bulk sequencing data
Source: Genome Res. 2019 Nov;29(11):1860–77. doi: 10.1101/gr.234435.118 (PMC6836735; doi:10.1101/gr.234435.118)
Supplement: Supplemental Material [file supp_gr.234435.118_Supplemental_Code.zip › Supplemental_Code/code/measures/conflictFreeMatrixToNewick.py]

'''
	Written by Salem Malikic on July 30 2019
	This script is used to obtain .newick format of tree reported by PhISCS (i.e. tree encoded in conflict-free matrix file)
'''

import argparse
from Tree import *


parser = argparse.ArgumentParser(description = "This script helps in obtainining .newick file from conflict free matrix")
parser.add_argument('-c', '--CFmatrix', required=True, help = "Path to conflict free matrix file")
parser.add_argument('-t', '--treeFile', required=True, help = "Tree file (this is part of the output)")
parser.add_argument('-d', '--doubletFile', required=True, help = "Doublet file (this is part of the output)")
args = parser.parse_args()

T = getTreeFromConflictFreeMatrixFile(args.CFmatrix)
T.writeToFileOnlyStructureAvailable(args.treeFile)

CFmatrixFile = open(args.CFmatrix, "r")
mutIDs = CFmatrixFile.readline().rstrip().split()[1:]
doubletFile = open(args.doubletFile, "w")
for line in CFmatrixFile:
	lineColumns = line.strip().split()[1:]
	assert len(lineColumns) == len(mutIDs), "ERROR in " + args.CFmatrix + ". Number of lines in header and in line " + line + " is different."
	genotype = {}
	for i in range(len(lineColumns)):
		mutID   = mutIDs[i]
		present = int(lineColumns[i])
		assert present in [0,1], "ERROR. Entry of CF matrix different than 0 or 1 found in the line " + line
		genotype[mutID] = present
	

	mutationsPresentInCell = []
	for mutID in list(genotype.keys()):
		if genotype[mutID] == 1:
			mutationsPresentInCell.append(mutID)

	inferredNodeOfCell = None
	for nodeID in T.getNodes():
		#print("\n\n-------------------------------------")
		#print("NodeID=" + nodeID + " Mutations= " + str(T.getMutationsAtNode(nodeID)))
		allMutationsAtNode = [x for x in T.getMutationsAtNode(nodeID)]
		for ancestorID in T.getAncestorsOfNode(nodeID):
			#print("NodeID=" + ancestorID + " Mutations= " + str(T.getMutationsAtNode(ancestorID)))
			mutations = [x for x in T.getMutationsAtNode(ancestorID)]
			for mutID in mutations:
				assert mutID not in allMutationsAtNode, "ERROR. Repeating mutation " + mutID
				allMutationsAtNode.append(mutID)

		if set(allMutationsAtNode) == set(mutationsPresentInCell):
			assert inferredNodeOfCell is None, "ERROR. There are multiple nodes of the tree having same genotype."
			inferredNodeOfCell = nodeID
		
	doubletFile.write(inferredNodeOfCell + "\n")

doubletFile.close()
CFmatrixFile.close()
	
