# Supplementary material for: PhISCS: a combinatorial approach for subperfect tumor phylogeny reconstruction via integrative use of single-cell and bulk sequencing data
Source: Genome Res. 2019 Nov;29(11):1860–77. doi: 10.1101/gr.234435.118 (PMC6836735; doi:10.1101/gr.234435.118)
Supplement: Supplemental Material [file supp_gr.234435.118_Supplemental_Code.zip › Supplemental_Code/code/measures/getNewickFormatOfGroundTruthClonalTree.py]

'''
	Written by Salem Malikic on July 28 2019.
	This script is used to convert clonal tree + sampled single cells to newick tree representation.
	Single cells are assumed to have IDs: cell0, cell1, cell2, ...
	Note that it uses very important function getNewickRepresentation which is implemented in class Tree.py
'''

from Tree import *
import argparse

parser = argparse.ArgumentParser(description = "This is small script that converts ground truth clonal tree (written in Salem's .tree format) to cell lineage tree in newick format")
parser.add_argument('-c', '--clonalTreeFile', required=True, help = ".tree file containing clonal tree (reported as part of the ground truth when generating simulated data)")
parser.add_argument('-d', '--doubletsFile', required=True, help = ".doublets file (reported as part of the ground truth and contains information about the subclone of origin of each cell)")
parser.add_argument('-o', '--outputFile', required=True, help = "output file (single line file containing newick represntation of simulated clonal tree and sampled cells)")
args = parser.parse_args()

assert os.path.exists(args.clonalTreeFile), "ERROR. No tree file " + args.clonalTreeFile + ".\n"
assert os.path.exists(args.doubletsFile), "ERROR. No doublets file " + args.doubletsFile + ".\n"


# read information about the cells attached (originating from) to individual nodes
doubletsFile = open(args.doubletsFile, "r")
cellsAtNode  = {}
cellsAtNode[ROOT_NODE] = []  # root must always be present so it has special status
cellIndex    = 0
for line in doubletsFile:
	nodeID = line.strip()
	if len(nodeID) == 0: # in case that there is an empty line do nothing
		continue
	else:
		if nodeID not in cellsAtNode:
			cellsAtNode[nodeID] = []
		cellsAtNode[nodeID].append("cell" + str(cellIndex))
		cellIndex += 1
doubletsFile.close()


# remove all non-root nodes with 0 cells as one of the assumptions used in function getNewickRepresentation (run later) is that such nodes do not exist.
T = getTreeFromTreeFile(args.clonalTreeFile)
for nodeID in T.getNodes():
	if nodeID != ROOT_NODE and nodeID not in cellsAtNode:
		T.deleteNode(nodeID)


# call function getNewickRepresentation from Tree.py to obtain newick representation of tree
newickRepresentation = getNewickRepresentation(T, [ROOT_NODE], cellsAtNode) + ";"


outputFile = open(args.outputFile, "w")
outputFile.write(newickRepresentation.strip() + "\n")
outputFile.close()
