# Supplementary material for: PhISCS: a combinatorial approach for subperfect tumor phylogeny reconstruction via integrative use of single-cell and bulk sequencing data
Source: Genome Res. 2019 Nov;29(11):1860–77. doi: 10.1101/gr.234435.118 (PMC6836735; doi:10.1101/gr.234435.118)
Supplement: Supplemental Material [file supp_gr.234435.118_Supplemental_Code.zip › Supplemental_Code/code/measures/replaceCellIDsWithSubcloneIDs.py]

'''
	Written by Salem Malikic on July 27 2019.
	This script is used to replace cellIDs with subcloneIDs.
	For example if cell22 and cell29 belong to subclone 4 then both of their IDs will be replaced by clone4 in output newick file.
'''
import argparse
import os

parser = argparse.ArgumentParser(description = "This is script that replaces cellIDs (used in input .newick file) with clone IDs (used in output .newick file).\nFor example, if cell22 is from node 4 then cell22 is replaced by clone4)")
parser.add_argument('-i', '--inputNewickFile', required=True, help = "input file (single line file containing newick representation of tree with cell IDs used as taxa.)")
parser.add_argument('-d', '--doubletsFile', required=True, help = ".doublets file (reported as part of ground truth when simulating data and contains subclone of origin of each cell)")
parser.add_argument('-o', '--outputNewickFile', required=True, help = "output file (single line containing newick represntation with clone IDs used as taxa")
args = parser.parse_args()

assert os.path.exists(args.inputNewickFile), "ERROR. No tree file " + args.inputNewickFile + ".\n"
assert os.path.exists(args.doubletsFile), "ERROR. No doublets file " + args.doubletsFile + ".\n"


# read doublets file to get true node of origin of each cell. Cell IDs are cell0, cell1, cell2, ...
doubletsFile = open(args.doubletsFile, "r")
nodeOfCell = {}
cellIndex  = 0
for line in doubletsFile:
	nodeID = line.strip()
	if len(nodeID) == 0: # in case that there is an empty line do nothing
		continue
	else:
		assert len(nodeID.split()) == 1, "ERROR. There exists true doublets in " + args.doubletsFile + ". The current script does not support doublets."
		nodeOfCell["cell" + str(cellIndex)] = nodeID
		cellIndex += 1
doubletsFile.close()


# read the input .newick file where cell IDs are used as taxa
cell_newickFile = open(args.inputNewickFile, "r")
cell_newickRepresentation = cell_newickFile.readline().strip()
cell_newickFile.close()


# convert cell_newickRepresentation to clone_newickRepresentation
clone_newickRepresentation = ""
i = 0 # current character
while i < len(cell_newickRepresentation):
	if cell_newickRepresentation[i] in ['(', ',', ')', ';']:
		clone_newickRepresentation += cell_newickRepresentation[i]
		i += 1
	else:
		if i == len(cell_newickRepresentation):
			break
		else:
			assert cell_newickRepresentation[i:i+4] == "cell", "ERROR. Unexpected format of " + args.inputNewickFile + ". Cell IDs are expected to start with string cell"
			cellID = ""
			while cell_newickRepresentation[i] not in ['(', ',', ')', ';']:
				cellID += cell_newickRepresentation[i]
				i += 1
			assert cellID in nodeOfCell, "ERROR. Unknown cellID " + cellID + ". SUGGESTION: issue might be due to different (zero vs. one based) indexing."
			clone_newickRepresentation += "clone" + nodeOfCell[cellID] 


# write output to file where (sub)clone IDs are used as taxa
clone_newickFile = open(args.outputNewickFile, "w")
clone_newickFile.write(clone_newickRepresentation)
clone_newickFile.close()
