# Supplementary material for: PhISCS: a combinatorial approach for subperfect tumor phylogeny reconstruction via integrative use of single-cell and bulk sequencing data
Source: Genome Res. 2019 Nov;29(11):1860–77. doi: 10.1101/gr.234435.118 (PMC6836735; doi:10.1101/gr.234435.118)
Supplement: Supplemental Material [file supp_gr.234435.118_Supplemental_Code.zip › Supplemental_Code/code/measures/Node.py]

import os
import sys
# from sets import Set === this must be excluded starting from python version 3 but in 2.7 it was obligatory
from Mutation import *
from myconstants import *

class Node:
	def __init__(self, ID = ""):
		self.ID = str(ID)
		self.parentID = "NA"
		self.label = ""
		self.mutations 	 = []  # mutations are stored via IDs (that can be understood as pointers)
		self.CNAs     	 = []  # CNAs are also stored via IDs (that can be understand as pointers)
		self.frequencies = {}  # frequencies of node - each entry is in the form frequency[sampleID]
		self.incomingEdgeLabel = ""

	def getID(self):
		return self.ID

	def getParentID(self):
		return self.parentID
	
	def setParentID(self, parentID):
		self.parentID = str(parentID)

	def getLabel(self):
		return self.label 
	
	def setLabel(self, label):
		self.label = label

	def getIncomingEdgeLabel(self):
		return self.incomingEdgeLabel

	def setIncomingEdgeLabel(self, label):
		self.incomingEdgeLabel = label

	def getMutations(self):
		return self.mutations

	def getCNAs(self):
		return self.CNAs

	def addMutation(self, mutID):
		for existingMutation in self.mutations:
			assert existingMutation != mutID, "Node.py - Failed to add mutation " + mutID + " to node " + self.getID()
		self.mutations.append(mutID)

	def addCNA(self, CNAevent):
		for existingCNA in self.CNAs:
			assert existingCNA != CNAevent, "ERRROR. In Node.py failed to add CNA " + CNAevent  + " to node " + self.getID()
		self.CNAs.append(CNAevent)
 
	def removeMutation(self, mutID):
		assert mutID in self.getMutations(), "Trying to remove mutation " + mutID + " from node " + self.getID() + ". Mut not existing at node"
		self.mutations.remove(mutID)	

	def getNumMutations(self):
		return len(self.mutations)

	def getCNAs(self):
		return len(self.CNAs)

	def containsMutation(self, mutation):
		if mutation in self.mutations:
			return True
		else:
			return False

	def setFrequency(self, freq, sampleID):
		self.frequencies[sampleID] = freq
	
	def getFrequency(self, sampleID):
		assert sampleID in self.frequencies,"ERROR in getFrequency(sampleID) in Node.py. SampleID " + sampleID + " not found in frequencies hash"
		return self.frequencies[sampleID]

	def getSampleIDs(self):
		return self.frequencies.keys()

	def addStringToLabel(self, strToAdd):
		if len(self.label) - self.label.rfind("\n") + len(strToAdd)> MAX_NODE_LABEL_LENGTH:
			self.label += "\n"
		self.label += strToAdd
	
	def addStringToIncomingEdgeLabel(self, strToAdd):
		if len(self.incomingEdgeLabel) - self.incomingEdgeLabel.rfind("\n") + len(strToAdd)> MAX_EDGE_LABEL_LENGTH:
			self.incomingEdgeLabel += "\n"
		self.incomingEdgeLabel += strToAdd
	
	def toString(self): # when updating this function also update treeFileLineToNode function
		sampleIDs = self.frequencies.keys()
		frequenciesString = ";".join(str(self.frequencies[sampleID]) for sampleID in sampleIDs)
		INFO = "sampleIDs=" + ",".join(sampleIDs)
			
		return self.ID + "\t" + self.parentID + "\t" + frequenciesString + "\t" + INFO
