# Supplementary material for: PhISCS: a combinatorial approach for subperfect tumor phylogeny reconstruction via integrative use of single-cell and bulk sequencing data
Source: Genome Res. 2019 Nov;29(11):1860–77. doi: 10.1101/gr.234435.118 (PMC6836735; doi:10.1101/gr.234435.118)
Supplement: Supplemental Material [file supp_gr.234435.118_Supplemental_Code.zip › Supplemental_Code/code/measures/main.py]

from measures import *


measure = "ancDesc"

bulkFile = "testInput" + os.sep + "simNo_7-s_7-m_40-h_3-minVAF_0.05-ISAV_2-cov_10000.bulk"
treeFile = "testInput" + os.sep + "simNo_7-s_7-m_40-h_3-minVAF_0.05-ISAV_2.tree"


PhISCSresultsFile = "testInput" + os.sep + "simNo_7-s_7-m_40-h_3-minVAF_0.05-ISAV_2-n_20-fp_0.0001-fn_0.20-na_0.05-d_0-l_1000000.CFMatrix"
measureName = "ancDesc"
toolName    = "PhISCS"
outputFile  = PhISCSresultsFile + "." + measureName
calculatePhylogeneticMeasure(bulkFile, treeFile, PhISCSresultsFile, toolName, measureName, outputFile)


BSCITEresultsFile = "testInput" + os.sep + "simNo_7-s_7-m_40-h_3-minVAF_0.05-ISAV_2-n_20-fp_0.0001-fn_0.20-na_0.05-d_0-l_1000000.matrices"
measureName = "MLTED_distance"
toolName    = "BSCITE"
outputFile  = BSCITEresultsFile + "." + measureName
calculatePhylogeneticMeasure(bulkFile, treeFile, BSCITEresultsFile, toolName, measureName, outputFile)
