# Supplementary material for: PhISCS: a combinatorial approach for subperfect tumor phylogeny reconstruction via integrative use of single-cell and bulk sequencing data
Source: Genome Res. 2019 Nov;29(11):1860–77. doi: 10.1101/gr.234435.118 (PMC6836735; doi:10.1101/gr.234435.118)
Supplement: Supplemental Material [file supp_gr.234435.118_Supplemental_Code.zip › Supplemental_Code/code/measures/matricesFunctions.py]

from variousFunctions import *
from myconstants import *

def transposeMatrix(matrix):
	numRows = len(matrix)
	numColumns = len(matrix[0])
	return [[matrix[row][column] for row in range(numRows)] for column in range(numColumns)]

def readMatrixFromFile(pathMatrixFile, delimiter=None):
	assertFileExists(pathMatrixFile)
	matrixFile = open(pathMatrixFile, "r")
	matrix = []
	for line in matrixFile.readlines():
		if delimiter == None:
			matrix.append(line.strip().split())
		else:
			matrix.append(line.strip().split(delimiter))
	matrixFile.close()
	return matrix


def readMatrixFromFileIntoHash(pathMatrixFile):
	assertFileExists(pathMatrixFile)
	inputFile = open(pathMatrixFile, "r")
	inputLines = inputFile.readlines()
	inputFile.close()
	assert len(inputLines) > 0, "ERROR. Input file " + pathMatrixFile + " is empty."

	headerEntries	= inputLines[0].strip().split()
	columnIDs	= headerEntries[1:len(headerEntries)]
	numColumns	= len(columnIDs)
	assert numColumns != 0, "ERROR. Number of columns in " + pathMatrixFile + " equals zero. Exiting!!!"
	inputLinesWithoutHeader = inputLines[1:len(inputLines)]
	D = {}   # the output has matrix
	for line in inputLinesWithoutHeader:
		lineColumns = line.strip().split()
		rowID = lineColumns[0].strip()
		assert rowID not in D.keys(), "ERROR in function readMatrixFromFileIntoHash. " + rowID + " is already in keys."
		D[rowID] = {}
		for i in range(numColumns):
			assert columnIDs[i] not in D[rowID].keys(), "ERROR in function readMatrixFromFileIntoHash. "+columnIDs[i]+" is already in keys."
			D[rowID][columnIDs[i]] = lineColumns[1+i]
	return D


def hashEntriesToInt(D):
	for row in D:
		for column in D[row]:
			D[row][column] = int(D[row][column])
	return D

def hashEntriesToFloat(D):
	for row in D:
		for column in D[row]:
			D[row][column] = float(D[row][column])
	return D


def writeMatrixToFile(matrix, pathMatrixFile, separator = "\t"):
	matrixFile = open(pathMatrixFile, "w")
	for row in matrix:
		line = ""
		for column in row:
			line += str(column) + separator
		line = line.rstrip(separator)
		line = line.rstrip() + "\n"
		matrixFile.write(line)
	matrixFile.close()

def readAncMatrixFromBSCITEOutput(pathMatricesFile, scoreType):
	validScoreTypes = ["OPTIMAL_COMBINED", "OPTIMAL_SC", "OPTIMAL_BULK", "SECOND_BEST_COMBINED", "SECOND_BEST_SC", "SECOND_BEST_BULK"]
	assert scoreType in validScoreTypes, "In function readAncMatrixFromBSCITEOutput unknown score type " + str(scoreType)
	assertFileExists(pathMatricesFile)
	matricesFile = open(pathMatricesFile, "r")
	matricesFileLines = matricesFile.readlines()
	matricesFile.close()
	numMutations = int(matricesFileLines[0].strip().split()[1])

	targetLine = "ANCESTRY_MATRIX_" + scoreType + "_SCORE"
	for i in range(len(matricesFileLines)):
		if matricesFileLines[i].strip() == targetLine:
			assert (i+numMutations) < len(matricesFileLines)
			ancMatrix = []
			for j in range(i+1, i+numMutations+1):
				ancMatrix.append([int(x) for x in matricesFileLines[j].strip().split()])
			return ancMatrix

	assert 0>1, "Error in function readAncMatrixFromBSCITEOutput. Can't find anc matrix for score type " + scoreType + " in " + pathMatricesFile


def readIntMatrixFromFile(pathMatrixFile):
	assertFileExists(pathMatrixFile)
	matrixFile = open(pathMatrixFile, "r")
	matrix = []
	for line in matrixFile.readlines():
		matrix.append([int(x) for x in line.strip().split()])
	matrixFile.close()
	return matrix


def ancMatrixToParentVector(ancMatrix):
	n = len(ancMatrix)
	parentVector = [ROOT_NODE for i in range(n)]   # initially set that root is parent of each node. Then for each internal node update its parent
	for i in range(n):
		for j in range(n):
			if (ancMatrix[i][j] == 0) or (i == j) :
				continue
			i_parentOf_j = True #at this point we know that i is ancestor of j so they belong to some path going from root
			for a in range(n):
				if a==i or a==j:
					continue
				if ancMatrix[a][j] == 1 and ancMatrix[i][a] == 1: #if there exists node a on the chain between i and j
					i_parentOf_j = False 
			if i_parentOf_j:
				parentVector[j] = i
	return parentVector


def uniqueColumnsToAncMatrix(uniqueColumnsMatrix):
	noHeadersUniqueColumnsMatrix = removeHeadersFromMatrix(uniqueColumnsMatrix)
	n=len(noHeadersUniqueColumnsMatrix[0]) # numMutations
	m=len(noHeadersUniqueColumnsMatrix)    # numCells
	ancMatrix = [[0 for column in range(n)] for row in range(n)]
	
	for mut1 in range(n):
		for mut2 in range(n):
			if mut1 == mut2:
				ancMatrix[mut1][mut2] = 1
				continue
			counts = [[0 for i in range(2)] for j in range(2)]
			for cell in range(m):
				counts[int(noHeadersUniqueColumnsMatrix[cell][mut1])][int(noHeadersUniqueColumnsMatrix[cell][mut2])] += 1
			if counts[1][1] >0 and counts[1][0] == 0 and counts[0][1] == 0:
				ancMatrix[mut1][mut2] = 1
			elif counts[1][1] == 0:
				continue
			elif counts[1][0] >= 1 and counts[0][1] == 0:
				ancMatrix[mut1][mut2] = 1
			elif counts[1][0] == 0 and counts[0][1] >= 1:
				ancMatrix[mut2][mut1] = 1
			else:
				print("ERROR in function uniqueColumnsToAncMatrix for columns " + str(mut1) + " and " + str(mut2))
				for i in range(2):
					for j in range(2):
						print("Counts[" + str(i) + "," + str(j) + "]=" + str(counts[i][j]))
				print(" ")

	# below we add root to our tree
#	for i in range(n):
#		ancMatrix[i].append(0)
#	ancMatrix.append([1 for i in range(n+1)])
	return ancMatrix			


def conflictFreeToUniqueColumnsMatrix(conflictFreeMatrix):
	weirdString = "davavamfvkjkgtyjk0-0889bafmkvavbaivj;ijvbgaio"
	numColumns  = len(conflictFreeMatrix[0]) # number of data columns, excludes row IDs
	numRows     = len(conflictFreeMatrix) # excludes header
	for i in range(1, numColumns):
		if conflictFreeMatrix[0][i] == weirdString:
			continue
		for j in range(i+1, numColumns):
			if identicalArrays([conflictFreeMatrix[r][i] for r in range(1, numRows)], [conflictFreeMatrix[r][j] for r in range(1, numRows)]):
				conflictFreeMatrix[0][i] += "," + conflictFreeMatrix[0][j]
				conflictFreeMatrix[0][j] = weirdString

	uniqueColumnsMatrix = [[] for i in range(numRows)]
	for column in range(0, numColumns):
		if conflictFreeMatrix[0][column] != weirdString:
			for row in range(0, numRows):
				uniqueColumnsMatrix[row].append(conflictFreeMatrix[row][column])
	return uniqueColumnsMatrix	


	
def identicalArrays(first, second):
	if len(first) != len(second):
		print("Lengths of arrays in areArraysEqual are different")
		return False
	else:
		for i in range(len(first)):
			if first[i] != second[i]:
				return False
		return True

def identical2Dmatrices(first, second): 
	if len(first) != len(second):
		print("Numbers of rows in matrices in identical2Dmatrices are different")
		return False
	else:
		for rowIndex in range(len(first)):
			if identicalArrays(first[rowIndex], second[rowIndex]) == False:
				return False
		return True


def removeHeadersFromMatrix(inputMatrix):
	numRows = len(inputMatrix)
	assert numRows > 1, "Assert numRows>1 failed in removeHeadersFromMatrix function"
	numColumns = len(inputMatrix[0])
	outputMatrix = []
	for row in range(1, numRows):
		outputMatrix.append([x for x in inputMatrix[row][1:]])
	return outputMatrix


def are2DMatricesEqual(A, B):
	assert len(A) == len(B), "ERROR. Matrices A and B in are2DMatricesEqual function do not have equal number of rows."
	assert len(A) > 0, "ERROR. Matrices A and B in are2DMatricesEqual are empty. Function not operating on such matrices."
	numRows = len(A)
	for row in range(numRows):
		assert len(A[row]) == len(B[row]), "ERROR in function are2DMatricesEqual. Rows of unequal length in matrices A and B"
		for column in range(len(A[row])):
			if A[row][column] != B[row][column]:
				print("Inequality in row " + str(row) + " and column " + str(column))
				return False
	return True


def print2DMatrix(A, sep = "\t"):
	for row in range(len(A)):
		print(sep.join([str(A[row][column]) for column in range(len(A[row]))]))

def print2DMatricesOneBelowOther(A, B, sep="\t"):
	assert len(A) == len(B), "ERROR in function print2DMatricesOneBelowOther. Matrices do not have an equal number of rows."
	for row in range(len(A)):
		print(sep.join([str(A[row][column]) for column in range(len(A[row]))]))
		print(sep.join([str(B[row][column]) for column in range(len(A[row]))]))
		print("\n---------------------------------------------------------------\n")


def deepCopy2DMatrix(sourceMatrix):
	numRows = len(sourceMatrix)
	numColumns = len(sourceMatrix[0])
	copyMatrix = [["NA" for j in range(numColumns)] for i in range(numRows)]
	for row in range(numRows):
		for column in range(numColumns):
			copyMatrix[row][column] = sourceMatrix[row][column]
	return copyMatrix

def readPhISCSSCFileIntoIntMatrix(pathPhISCSMatrix):
	assertFileExists(pathPhISCSMatrix)
	inputFile = open(pathPhISCSMatrix, "r")
	inputFile.readline()
	D = [] # this is cells x muts matrix
	for line in inputFile.readlines():
		D.append([int(x) for x in line.strip().split()[1:]])
	inputFile.close()
	return D
