# Supplementary material for: PhISCS: a combinatorial approach for subperfect tumor phylogeny reconstruction via integrative use of single-cell and bulk sequencing data
Source: Genome Res. 2019 Nov;29(11):1860–77. doi: 10.1101/gr.234435.118 (PMC6836735; doi:10.1101/gr.234435.118)
Supplement: Supplemental Material [file supp_gr.234435.118_Supplemental_Code.zip › Supplemental_Code/code/measures/variousFunctions.py]

import os
import math
from Mutation import *
from myconstants import *
import numpy as np
import time

if sys.version_info < (3,0):
	from sets import Set

def getLineByID(lines, stringID):
	for line in lines:
		if line.strip().split()[0] == stringID:
			return line.strip()
	print("Fatal ERROR. ID " + stringID + " not found !!!")
	sys.exit(2)


def assertFileExists(pathToFile):	
	assert os.path.exists(pathToFile), "There does not exist file " + pathToFile

def assertFileDoesNotExist(pathToFile):
	assert os.path.exists(pathToFile) == False, "There already exists file " + pathToFile


def readMutationsFromBulkFileIntoHash(pathBulkFile, numHeaderLines=1):
	assertFileExists(pathBulkFile)
	bulkFile = open(pathBulkFile)
	for i in range(numHeaderLines):
		bulkFile.readline()
	mutations = {}
	for line in bulkFile.readlines():
		currentMut = strToMutation(line)
		currentMutID = currentMut.getID()
		mutations[currentMutID] = currentMut
	bulkFile.close()
	return mutations


def readMutationsFromSCFileIntoHash(pathSCFile):
	assertFileExists(pathSCFile)
	inputFile = open(pathSCFile, "r")
	inputLines = inputFile.readlines()
	inputFile.close()
	assert len(inputLines) > 0, "ERROR. Input file " + pathSCFile + " is empty."

	headerEntries	= inputLines[0].strip().split()
	cellIDs		= headerEntries[1:len(headerEntries)]
	numCells 	= len(cellIDs)
	assert numCells != 0, "ERROR. Number of columns in " + pathSCFile + " equals zero. Exiting!!!"
	inputLinesWithoutHeader = inputLines[1:len(inputLines)]
	D = {}
	for line in inputLinesWithoutHeader:
		lineColumns = line.strip().split()
		mutID = lineColumns[0].strip()
		assert mutID not in D.keys(), "ERROR in function readMutationsFromSCFileIntoHash. " + mutID + " is already in keys."
		D[mutID] = {}
		for i in range(numCells):
			assert cellIDs[i] not in D[mutID].keys(), "ERROR in function readMutationsFromSCFileIntoHash. " + cellIDs[i] + " is already in keys."
			D[mutID][cellIDs[i]] = int(lineColumns[1+i])
	return D


def readMutationsFromBulkFile(pathBulkFile):
	assertFileExists(pathBulkFile)
	bulkFile = open(pathBulkFile, "r")
	bulkFile.readline()
	bulkMutations = []
	for line in bulkFile:
		bulkMutations.append(strToMutation(line))
	bulkFile.close()
	return bulkMutations


def readMutationsFromSCFile(pathSCFile):
	assertFileExists(pathSCFile)
	SCFile = open(pathSCFile, "r")
	D = []
	for line in SCFile:
		D.append([int(x) for x in line.strip().split()])
	SCFile.close()
	return D


	
def writeMutationsToBulkFile(bulkMutations, bulkFileLocation):
	bulkFile = open(bulkFileLocation, "w")
	bulkFile.write(BULK_FILE_HEADER + "\n")
	for mut in bulkMutations:
		bulkFile.write(mut.toString() + "\n")
	bulkFile.close()


def writeMutationsToSCFile(D, pathSCFile):
	SCFile = open(pathSCFile, "w")
	for row in D:
		SCFile.write("\t".join([str(x) for x in row]).strip())
		SCFile.write("\n")
	SCFile.close()
				

def writeMutationsFromHashToBulkFile(bulkMutations, bulkFileLocation):
	bulkFile = open(bulkFileLocation, "w")
	bulkFile.write(BULK_FILE_HEADER + "\n")
	
	for mutID in bulkMutations.keys():
		bulkFile.write(bulkMutations[mutID].toString() + "\n")
	bulkFile.close()


def writeMutationsFromHashToSCFile(D, SCFileLocation):	
	mutIDs  = D.keys()
	cellIDs = D[mutIDs[0]].keys()
	if len(mutIDs) == 0 or len(cellIDs) == 0:
		print("Nothing in single cell data matrix. EXITING !!!")
		sys.exit(2)

	for mutID in mutIDs:
		if Set(D[mutID].keys()) != Set(cellIDs):
			print("Mutations x Cells SC matrix incomplete. Probably for some mutations we do not have calls available in some cells.")
			sys.exit(2)
	
	SCOutputFile = open(SCFileLocation, "w")
	SCOutputFile.write("Mut_x_Cell")
	for cellID in cellIDs:
		SCOutputFile.write("\t" + cellID)
	SCOutputFile.write("\n")
	for mutID in mutIDs:
		SCOutputFile.write(str(mutID))
		for cellID in cellIDs:
			SCOutputFile.write("\t" + str(D[mutID][cellID])) 
		SCOutputFile.write("\n")
	SCOutputFile.close()


# this function rounds a given number to nearest int
def roundInt(number):
	return int(number + 0.5)


# returns percentage between 0 and 100
def percentage(x, y):
	if y == 0:
		if x != 0:
			print("Looking for percentage of " + str(x) + " out of " + str(y) + " which is impossible. EXITING !!!")
			sys.exit(2)
		else:
			return 0.0
	else:
		return 100.0*x/y


def readParentVectorFromBSCITEOutput(pathMatricesFile, scoreType):
	matricesFile = open(pathMatricesFile)
	targetLine = "PARENT VECTOR OF OPTIMAL " + scoreType.strip().upper() + " SCORE"
	MATRICES_FileLines = matricesFile.readlines()
	for i in range(len(MATRICES_FileLines)):
		if MATRICES_FileLines[i].strip() == targetLine:
			resultParentVector = [int(x) for x in MATRICES_FileLines[i+1].strip().split()]
			matricesFile.close()
			return resultParentVector
	print("No " + targetLine + " found. EXITING !!!")
	matricesFile.close()
	sys.exit(2)


def readMatrixIntoStringHash(pathInputFile):
	assert os.path.exists(pathInputFile), "In function readMatrixIntoStringHash there does not exist file " + pathInputFile
	inputFile = open(pathInputFile)
	columnIDs = inputFile.readline().strip().split()
	numDataColumns = len(columnIDs)
	matrix = {}
	for line in inputFile:
		lineColumns = line.strip().split()
		rowID = lineColumns[0]
		matrix[rowID] = {}
		for i in range(numDataColumns):
			columnID = columnIDs[i]
			value = lineColumns[i+1]
			matrix[rowID][columnID] = value
	return matrix


def getMutsAbsentFromAllCells(pathSCFile):
	assert os.path.exists(pathSCFile), "Error in function getMutsAbsentFromAllCells. No file " + pathSCFile
	D = readMutationsFromSCFile(pathSCFile)
	numMutations 	= len(D)
	numCells	= len(D[0])
	totalAbsent	= 0
	for i in range(numMutations):
		if np.sum(D[i]) == 0:
			totalAbsent += 1
	return totalAbsent


def getNumLinesInFile(pathToFile):
	assertFileExists(pathToFile)
	inputFile = open(pathToFile, "r")
	numLines = len(inputFile.readlines())
	inputFile.close()
	return numLines


def usage(argv, paramDescriptions):
	if len(argv) == 1:
		return
	elif argv[1] != "-h":
		return
	elif len(paramDescriptions) == 0:
		print("USAGE:\tThis script does not have any arguments.")	
	else:
		#print(" ")
	#	print("-------------------------------------------------------------------------------------------------------------------------")
		print("USAGE:")
		for i in range(len(paramDescriptions)):
			print("\t" + str(i+1) + ".  " + paramDescriptions[i])
	#	print("--------------------------------------------------------------------------------------------------------------------------")
	#	print(" ")
	sys.exit(2)


def doubletGenotype(genotype1, genotype2):
	assert len(genotype1) == len(genotype2), "In doubletGenotype both arguments must be of the same length"
	doubletGenotype = []
	for i in range(len(genotype1)):
		if genotype1[i] == 1 or genotype2[i] == 1:
			doubletGenotype.append(1)
		else:
			doubletGenotype.append(0)
	return doubletGenotype

def isStringFloat(inputString):
	return isFloat(inputString)


def averageOfColumn(pathFile, colIndex, header=True): # col is zero-indexed
	assertFileExists(pathFile)
	inputFile = open(pathFile, "r")
	columnHeader = ""
	if header:
		headerLine = inputFile.readline()
		numColumnsInHeader = len(headerLine.rstrip().split())
		assert colIndex <= numColumnsInHeader and colIndex >= 1, "Invalid column index in function get Average of Column at header line " + headerLine
		columnHeader = headerLine.rstrip().split()[colIndex-1]

	totalNumRows = 0 # total number of rows (some rows might be "NA" for example and these are excluded)
	numFloatRows = 0 # number of rows where column takes float value
	sumFloatRows = 0.0 # sum of values of column in rows where it takes float value
	for line in inputFile.readlines():
		lineColumns = line.strip().split()
		assert colIndex <= len(lineColumns) and colIndex >= 1, "Invalid column index in function get Average of Column at line " + line
		valueOfInterest = lineColumns[colIndex-1]
		if isStringFloat(valueOfInterest):
			sumFloatRows += float(valueOfInterest)
			numFloatRows += 1
		else:
			print(valueOfInterest + " is not float.")
		totalNumRows += 1
	
	print("------------------------------------------------------------------------------------------------")
	print("Do not forget that column indexing is 1-based and it is assumed that file has one HEADER line.\n")
	print("HEADER: " + columnHeader + "\n")
	if numFloatRows == 0:
		print("No value of column is float. Total num of rows (col values) is " + str(totalNumRows))
		return "nan"
	else:
		print("Average of column              " + str(sumFloatRows/numFloatRows))
		print("Total number of rows           " + str(totalNumRows))
		print("Total number of non-float rows " + str(totalNumRows-numFloatRows)) 
		print("------------------------------------------------------------------------------------------------")
		return(sumFloatRows/numFloatRows)
	


def readVAFsInferredByBSCITEIntoHash(pathInferredVAFsFile):
	assertFileExists(pathInferredVAFsFile)
	inferredVAFsFile = open(pathInferredVAFsFile)
	inferredVAFs = {}
	headerLineColumns = inferredVAFsFile.readline().strip().split()
	ERROR_MESSAGE = "ERROR in readVAFsInferredByBSCITEIntoHash. Check header."
	assert headerLineColumns[0] == "MUT_ID" and headerLineColumns[2] == "INFERRED_VAF", ERROR_MESSAGE
	for line in inferredVAFsFile.readlines():
		lineColumns = line.strip().split()
		mutID = lineColumns[0]
		mutInferredVAFs = [float(x) for x in lineColumns[2].rstrip(";").split(";")]
		assert len(mutInferredVAFs) == 1, "ERROR in readVAFsInferredByBSCITEIntoHash. Multiple samples not supported yet (for v-measure comp)"
		assert mutID not in inferredVAFs.keys(), "ERROR. Mutation " + mutID + " repeated in " + pathInferredVAFsFile + "."
		inferredVAFs[mutID] = mutInferredVAFs[0]

	return inferredVAFs


def PhISCS_readSCmatrix(pathSCmatrix):
	assertFileExists(pathSCmatrix)
	D = []
	inputFile = open(pathSCFile, "r")
	inputFile.readline()
	for line in inputFile.readlines():
		D.append(int(x) for x in line.strip().split()[1:])
	return D


def BSCITEinputToPhISCSinput(pathBSCITEsingleCellFile, pathBSCITEBulkFile, pathPhISCSsingleCellFile):
	D = readMutationsFromSCFile(pathBSCITEsingleCellFile)
	bulkMutations = readMutationsFromBulkFile(pathBSCITEBulkFile)
	mutIDs	= [x.getID() for x in bulkMutations]
	PhISCSfile = open(pathPhISCSsingleCellFile, "w")
	PhISCSfile.write("cellID/mutID")
	for mutID in mutIDs:
		PhISCSfile.write("\t" + mutID)
	PhISCSfile.write("\n")
	for j in range(len(D[0])):
		PhISCSfile.write("cell" + str(j))
		for i in range(len(mutIDs)):
			if D[i][j] == 3:
				PhISCSfile.write("\t2")
			else:
				PhISCSfile.write("\t" + str(D[i][j]))
		PhISCSfile.write("\n")
	PhISCSfile.close()


def union(a, b):
	assert a in [0,1] and b in [0,1], "Function union in variousFunctions.py is defined only for binary numbers"
	if a == 0 and b == 0:
		return 0
	return 1


def doubletProfile(cell1, cell2):
	assert len(cell1) == len(cell2), "ERROR in function doubletProfile in variousFunctions. Lengths of profiles of individual cells must be equal."
	return [union(cell1[i], cell2[i]) for i in range(len(cell1))]


def getINFOEntryStringValue(INFO, entryID):
	INFO_columns = INFO.split(";")
	for column in INFO_columns:
		if column.strip().split("=")[0] == str(entryID):
			return column.strip().split("=")[1]
	print("ERROR in function getINFOEntryStringValue in variousFunctions.py. There does not exit " + entryID + " in " + self.ID)
	sys.exit(2)


def readDoubletsFile(pathDoubletsFile): # read .doublets file generated by Katharina's SC data simulation script
	assertFileExists(pathDoubletsFile)
	doublets = []
	doubletsFile = open(pathDoubletsFile)
	for line in doubletsFile.readlines():
		if len(line.strip()) == 0:
			continue
		else:
			doublets.append([int(x) for x in line.strip().split()])
	doubletsFile.close()
	return doublets


def getPhISCSSCFileCellIDs(pathPhISCSsingleCellFile):
	assertFileExists(pathPhISCSsingleCellFile)
	cellIDs = []
	PhISCSsingleCellFile = open(pathPhISCSsingleCellFile, "r")
	PhISCSsingleCellFile.readline()
	for line in PhISCSsingleCellFile.readlines():
		cellIDs.append(line.strip().split()[0])
	PhISCSsingleCellFile.close()
	return cellIDs


def getPhISCSSCFileMutationIDs(pathPhISCSsingleCellFile):
	assertFileExists(pathPhISCSsingleCellFile)
	PhISCSsingleCellFile = open(pathPhISCSsingleCellFile, "r")
	mutIDs = PhISCSsingleCellFile.readline().rstrip().split()[1:]
	PhISCSsingleCellFile.close()
	return mutIDs

# the input matrix is assumed to be int matrix of dimensions:  numCells x numMutations
def writePhISCSMatrixToFile(matrix, cellIDs, mutIDs, pathOutputFile, delimiter=" "):
	assertFileDoesNotExist(pathOutputFile)
	numCells = len(cellIDs)
	assert len(matrix) == numCells, "ERROR in function writePhISCSMatrixToFile. Inconsistent numbers of single cells."
	numMutations = len(mutIDs)
	assert len(matrix[0]) == numMutations, "ERROR in function writePhISCSMatrixToFile. Inconsistent number of mutations."
	outputFile = open(pathOutputFile, "w")
	outputFile.write("cellIDxmutID" + delimiter)
	outputFile.write(delimiter.join(mutIDs))
	outputFile.write("\n")
	for cellIndex in range(numCells):
		outputFile.write(cellIDs[cellIndex])
		for mutIndex in range(numMutations):
			outputFile.write(delimiter + str(matrix[cellIndex][mutIndex]))
		outputFile.write("\n")
	outputFile.close()


def changeMLTEDinput(pathResultInputFile, pathTrueInputFile):
    def writeModifiedTreeToMLTEDinputFormatFile(myClone, myTree, outputFile):
        with open(outputFile, 'w') as fout:
            fout.write('-1=\n')
            for myKey, myValue in myClone.items():
                fout.write(myKey + '=' + ','.join(myValue) + '\n')
            for myKey, myValue in myTree.items():
                fout.write(myKey + ':' + ','.join(myValue) + '\n')
    
    def readTreeFromMLTEDinputFormatFile(pathInputFile):
        allMuts = []
        cloneMuts = {}
        tree = {}
        with open(pathInputFile) as fin:
            fin.readline()
            line = fin.readline()
            while True:
                a = line.rstrip().split('=')[0]
                b = line.rstrip().split('=')[1].split(',')
                allMuts += b
                cloneMuts[a] = b
                line = fin.readline()
                if '-1:' in line: break;
            while(line != ''):
                a = line.rstrip().split(':')[0]
                b = line.rstrip().split(':')[1].split(',')
                tree[a] = b
                line = fin.readline()
        return (allMuts, cloneMuts, tree)
    
    def get_intersect(list1, list2):
        set1 = set(list1)
        set2 = set(list2)
        return list(set1 & set2)
    
    resultMuts, resultClone, resultTree = readTreeFromMLTEDinputFormatFile(pathResultInputFile)
    trueMuts, trueClone, trueTree = readTreeFromMLTEDinputFormatFile(pathTrueInputFile)
    commonTree = get_intersect(resultMuts, trueMuts)
    
    resultCloneNew = {}
    for resultKey, resultValue in resultClone.items():
        resultValueNew = [v for v in resultValue if v in commonTree]
        if len(resultValueNew) == 0:
            print("WARNING: node is left without mutations")
            if resultKey in resultTree:
                for k, v in resultTree.items():
                    if resultKey in v:
                        resultTree[k].remove(resultKey)
                        resultTree[k].extend(resultTree[resultKey])
                        break
                del resultTree[resultKey]
            continue
        resultCloneNew[resultKey] = resultValueNew
    outputResultFile = pathResultInputFile.replace('.inferredTree.MLTEDinput','.inferredTree.modified.MLTEDinput')
    writeModifiedTreeToMLTEDinputFormatFile(resultCloneNew, resultTree, outputResultFile)
    
    trueCloneNew = {}
    for trueKey, trueValue in trueClone.items():
        trueValueNew = [v for v in trueValue if v in commonTree]
        if len(trueValueNew) == 0:
            print("WARNING: node is left without mutations")
            if trueKey in trueTree:
                for k, v in trueTree.items():
                    if trueKey in v:
                        trueTree[k].remove(trueKey)
                        trueTree[k].extend(trueTree[trueKey])
                        break
                del trueTree[trueKey]
            continue
        trueCloneNew[trueKey] = trueValueNew
    outputTrueFile = pathTrueInputFile.replace('.trueTree.MLTEDinput','.trueTree.modified.MLTEDinput')
    writeModifiedTreeToMLTEDinputFormatFile(trueCloneNew, trueTree, outputTrueFile)

    return outputResultFile, outputTrueFile
